# Supplementary material for: 5-Chloro-5′′-[4-(di­methyl­amino)­benzyl­idene]-4′-[4-(di­methyl­amino)­phen­yl]-1′,1′′-di­methyl­dispiro­[indoline-3,2′-pyrrolidine-3′,3′′-piperidine]-2,4′′-dione
Source: Acta Crystallogr Sect E Struct Rep Online. 2013 Dec 18;70(Pt 1):o70–1. doi: 10.1107/S1600536813033771 (PMC4029217; doi:10.1107/S1600536813033771)
Supplement: Supplementary file 1 [file e-70-00o70-sup1.cif]

##############################################################################
#                                                                            #
# This CIF contains the data in a paper accepted for publication in          #
# Acta Crystallographica Section E. It conforms to the requirements of       #
# Notes for Authors for Acta Crystallographica Section E, and has been       #
# peer reviewed under the auspices of the IUCr Commission on Journals.       #
#                                                                            #
# Full details of the Crystallographic Information File format               #
# are given in the paper "The Crystallographic Information File (CIF):       #
# a New Standard Archive File for Crystallography" by S. R. Hall, F. H.      #
# Allen and I. D. Brown [Acta Cryst. (1991), A47, 655-685].                  #
#                                                                            #
# The current version of the core CIF dictionary is obtainable from          #
# ftp://ftp.iucr.org/pub/cif_core.dic.                                       #
#                                                                            #
# Software is freely available for graphical display of the structure(s)     #
# in this CIF. For information consult the CIF software page                 #
# http://www.iucr.org/resources/cif/software.                                #
#                                                                            #
# This file may be used for bona fide research purposes within the           #
# scientific community so long as proper attribution is given to the journal # 
# article from which it was obtained.                                        #
#                                                                            #
##############################################################################
data_general
_audit_creation_method     SHELXL-97
_journal_date_recd_electronic     2013-12-09
_journal_date_accepted     2013-12-13
_journal_name_full     'Acta Crystallographica, Section E'
_journal_year     2014
_journal_volume     70
_journal_issue      1
_journal_page_first     o70
_journal_page_last     o71
_journal_paper_category     QO
_journal_paper_doi     10.1107/S1600536813033771
_journal_coeditor_code     HG5368
_publ_contact_author_name     ' Edward RT Tiekink '
_publ_contact_author_address
;
Department of Chemistry, University of Malaya,
50603 Kuala Lumpur, Malaysia
;
_publ_contact_author_email
;
edward.tiekink@gmail.com
;
_publ_contact_author_fax     ' +60 3 7967 4193 '
_publ_contact_author_phone     ' +60 3 7967 6775 '
_publ_section_title
;\
5-Chloro-5''-[4-(dimethylamino)benzylidene]-4'-[4-(dimethylamino)phenyl]-1',\
1''-dimethyldispiro[indoline-3,2'-pyrrolidine-3',3''-piperidine]-2,4''-dione
;
loop_
    _publ_author_name
    _publ_author_footnote
    _publ_author_address
    'I. S. Ahmed Farag'
;
 Additional correspondence author, e-mail: ibfarag2002@yahoo.com.
;
;
Solid State Department, Physics Division, National Research Centre, Dokki,
Giza, Egypt
;
    'Adel S. Girgis' .
;
Pesticide Chemistry Department, National Research Centre, Dokki, Giza 12622,
Egypt
;
    'A. A. Ramadan' .
;
Physics Department, Faculty of Science, Helwan University, Helwan, Cairo, Egypt
;
    'A. M. Moustafa' .
;
Solid State Department, Physics Division, National Research Centre, Dokki,
Giza, Egypt
;
    'Tiekink, Edward R. T.' .
;
Department of Chemistry, University of Malaya,
50603 Kuala Lumpur, Malaysia
;
_publ_section_synopsis     .
data_I
_database_code_depnum_ccdc_archive 'CCDC 917325'
_audit_creation_method     SHELXL-97
_chemical_name_systematic
;\
5-Chloro-5''-[4-(dimethylamino)benzylidene]-4'-[4-(dimethylamino)phenyl]-\
1',1''-dimethyldispiro[indoline-3,2'-pyrrolidine-3',3''-piperidine]-2,4''-dione
;
_chemical_name_common     ?
_chemical_formula_moiety     'C34 H38 Cl N5 O2'
_chemical_formula_sum     'C34 H38 Cl N5 O2'
_chemical_formula_iupac     'C34 H38 Cl N5 O2'
_chemical_formula_weight     584.14
_chemical_melting_point     ?
_symmetry_cell_setting     triclinic
_symmetry_space_group_name_H-M     'P -1'
_symmetry_space_group_name_Hall     '-P 1'
loop_
    _symmetry_equiv_pos_as_xyz
    'x, y, z'
    '-x, -y, -z'
_cell_length_a     11.5458(5)
_cell_length_b     12.2357(5)
_cell_length_c     12.5267(7)
_cell_angle_alpha     64.341(2)
_cell_angle_beta     84.286(2)
_cell_angle_gamma     83.467(2)
_cell_volume     1582.29(13)
_cell_formula_units_Z     2
_cell_measurement_reflns_used     5831
_cell_measurement_theta_min     2.910
_cell_measurement_theta_max     27.485
_cell_measurement_temperature     293(2)
_exptl_crystal_description     block
_exptl_crystal_colour     orange
_exptl_crystal_size_max     0.31
_exptl_crystal_size_mid     0.18
_exptl_crystal_size_min     0.13
_exptl_crystal_density_diffrn     1.226
_exptl_crystal_density_meas     ?
_exptl_crystal_density_method     'not measured'
_exptl_crystal_F_000     620
_exptl_absorpt_coefficient_mu     0.159
_exptl_absorpt_correction_type     multi-scan
_exptl_absorpt_process_details     '(SADABS; Sheldrick, 1996)'
_exptl_absorpt_correction_T_min     0.782
_exptl_absorpt_correction_T_max     0.927
_exptl_special_details
;
;
_diffrn_ambient_temperature     293(2)
_diffrn_radiation_type     MoK\a
_diffrn_radiation_wavelength     0.71073
_diffrn_radiation_source     'fine-focus sealed tube'
_diffrn_radiation_monochromator     graphite
_diffrn_measurement_device_type     'Enraf--Nonius 590 KappaCCD'
_diffrn_measurement_device     '95mm CCD camera on \k-goniostat'
_diffrn_measurement_method     '\f and \w scans'
_diffrn_reflns_number     13814
_diffrn_reflns_av_R_equivalents     0.0807
_diffrn_reflns_av_sigmaI/netI     0.2428
_diffrn_reflns_theta_min     3.09
_diffrn_reflns_theta_max     27.49
_diffrn_reflns_theta_full     27.49
_diffrn_measured_fraction_theta_max     0.982
_diffrn_measured_fraction_theta_full     0.982
_diffrn_reflns_limit_h_min     -14
_diffrn_reflns_limit_h_max     14
_diffrn_reflns_limit_k_min     -15
_diffrn_reflns_limit_k_max     15
_diffrn_reflns_limit_l_min     -16
_diffrn_reflns_limit_l_max     10
_diffrn_standards_number     0
_diffrn_standards_interval_count     0
_diffrn_standards_interval_time     0
_diffrn_standards_decay_%     0
_refine_special_details
;
Refinement of <i>F</i>^2^ against ALL reflections. The weighted <i>R</i>-factor
<i>wR</i> and goodness of fit <i>S</i> are based on <i>F</i>^2^, conventional
<i>R</i>-factors <i>R</i> are based on <i>F</i>, with <i>F</i> set to zero for
negative <i>F</i>^2^. The threshold expression of <i>F</i>^2^ >
2\s(<i>F</i>^2^) is used only for calculating <i>R</i>-factors(gt) <i>etc</i>.
and is not relevant to the choice of reflections for refinement.
<i>R</i>-factors based on <i>F</i>^2^ are statistically about twice as large
as those based on <i>F</i>, and <i>R</i>- factors based on ALL data will be
even larger.
;
_reflns_number_total     7127
_reflns_number_gt     2244
_reflns_threshold_expression     I>2\s(I)
_refine_ls_structure_factor_coef     Fsqd
_refine_ls_matrix_type     full
_refine_ls_R_factor_all     0.2651
_refine_ls_R_factor_gt     0.0606
_refine_ls_wR_factor_gt     0.1090
_refine_ls_wR_factor_ref     0.1654
_refine_ls_goodness_of_fit_ref     0.906
_refine_ls_restrained_S_all     0.906
_refine_ls_number_reflns     7127
_refine_ls_number_parameters     385
_refine_ls_number_restraints     0
_refine_ls_hydrogen_treatment     constr
_refine_ls_weighting_scheme     calc
_refine_ls_weighting_details
         'calc w=1/[\s^2^(Fo^2^)+(0.0550P)^2^+0.0000P] where P=(Fo^2^+2Fc^2^)/3'
_atom_sites_solution_hydrogens     geom
_atom_sites_solution_primary     direct
_atom_sites_solution_secondary     difmap
_refine_ls_shift/su_max     0.000
_refine_ls_shift/su_mean     0.000
_refine_diff_density_max     0.152
_refine_diff_density_min     -0.202
_refine_ls_extinction_method     none
_refine_ls_extinction_coef     ?
loop_
    _atom_type_symbol
    _atom_type_description
    _atom_type_scat_dispersion_real
    _atom_type_scat_dispersion_imag
    _atom_type_scat_source
    'C' 'C' 0.0033 0.0016
                         'International Tables Vol C Tables 4.2.6.8 and 6.1.1.4'
    'H' 'H' 0.0000 0.0000
                         'International Tables Vol C Tables 4.2.6.8 and 6.1.1.4'
    'Cl' 'Cl' 0.1484 0.1585
                         'International Tables Vol C Tables 4.2.6.8 and 6.1.1.4'
    'N' 'N' 0.0061 0.0033
                         'International Tables Vol C Tables 4.2.6.8 and 6.1.1.4'
    'O' 'O' 0.0106 0.0060
                         'International Tables Vol C Tables 4.2.6.8 and 6.1.1.4'
_computing_data_collection     'COLLECT (Hooft, 1998)'
_computing_cell_refinement
                    'DENZO (Otwinowski & Minor, 1997) and COLLECT (Hooft, 1998)'
_computing_data_reduction
                    'DENZO (Otwinowski & Minor, 1997) and COLLECT (Hooft, 1998)'
_computing_structure_solution     'SHELXS97 (Sheldrick, 2008)'
_computing_structure_refinement     'SHELXL97 (Sheldrick, 2008)'
_computing_molecular_graphics
;
ORTEP-3 for Windows (Farrugia, 2012), DIAMOND (Brandenburg,
2006)
and <i>Qmol</i> (Gans & Shalloway, 2001)
;
_computing_publication_material     'publCIF (Westrip, 2010)'
loop_
    _atom_site_type_symbol
    _atom_site_label
    _atom_site_fract_x
    _atom_site_fract_y
    _atom_site_fract_z
    _atom_site_U_iso_or_equiv
    _atom_site_adp_type
    _atom_site_calc_flag
    _atom_site_refinement_flags
    _atom_site_occupancy
    _atom_site_symmetry_multiplicity
    _atom_site_disorder_assembly
    _atom_site_disorder_group
    Cl Cl1 0.00842(11) 0.90513(9) 0.33316(9) 0.1119(5) Uani d . 1 1 . .
    O O1 0.3446(2) 0.59561(19) 0.5160(2) 0.0750(8) Uani d . 1 1 . .
    O O2 0.1064(2) 0.4073(2) 0.9448(2) 0.0704(7) Uani d . 1 1 . .
    N N1 0.2654(2) 0.6453(2) 0.8157(2) 0.0469(7) Uani d . 1 1 . .
    N N2 0.1139(3) 0.4251(3) 0.6910(2) 0.0662(9) Uani d . 1 1 . .
    N N3 0.3573(3) 1.3398(2) 0.3237(2) 0.0652(8) Uani d . 1 1 . .
    N N4 0.0072(3) 0.5930(3) 0.8421(3) 0.0668(9) Uani d . 1 1 . .
    H H4n -0.0348 0.5979 0.9008 0.080 Uiso calc R 1 1 . .
    N N5 0.6847(3) 0.0837(3) 1.0145(3) 0.0800(10) Uani d . 1 1 . .
    C C1 0.2785(3) 0.5106(3) 0.7211(3) 0.0504(9) Uani d . 1 1 . .
    C C2 0.3223(3) 0.5320(3) 0.8207(2) 0.0482(9) Uani d . 1 1 . .
    H H2A 0.3038 0.4658 0.8968 0.058 Uiso calc R 1 1 . .
    H H2B 0.4063 0.5362 0.8108 0.058 Uiso calc R 1 1 . .
    C C3 0.3109(3) 0.7505(3) 0.7153(2) 0.0494(9) Uani d . 1 1 . .
    H H3A 0.3852 0.7653 0.7346 0.059 Uiso calc R 1 1 . .
    H H3B 0.2575 0.8215 0.7032 0.059 Uiso calc R 1 1 . .
    C C4 0.3277(3) 0.7353(3) 0.6021(3) 0.0452(8) Uani d . 1 1 . .
    C C5 0.3213(3) 0.6136(3) 0.6040(3) 0.0507(9) Uani d . 1 1 . .
    C C6 0.1383(3) 0.5203(3) 0.7259(3) 0.0560(10) Uani d . 1 1 . .
    C C7 0.1985(3) 0.3228(3) 0.7457(3) 0.0749(12) Uani d . 1 1 . .
    H H7A 0.2022 0.2669 0.7090 0.090 Uiso calc R 1 1 . .
    H H7B 0.1794 0.2792 0.8300 0.090 Uiso calc R 1 1 . .
    C C8 0.3149(3) 0.3828(3) 0.7230(3) 0.0613(10) Uani d . 1 1 . .
    H H8 0.3435 0.3973 0.6420 0.074 Uiso calc R 1 1 . .
    C C9 0.2653(3) 0.6588(3) 0.9254(3) 0.0725(11) Uani d . 1 1 . .
    H H9A 0.2272 0.5934 0.9884 0.109 Uiso calc R 1 1 . .
    H H9B 0.2244 0.7350 0.9160 0.109 Uiso calc R 1 1 . .
    H H9C 0.3443 0.6570 0.9443 0.109 Uiso calc R 1 1 . .
    C C10 -0.0077(4) 0.3941(3) 0.7112(4) 0.1041(15) Uani d . 1 1 . .
    H H10A -0.0166 0.3365 0.6800 0.156 Uiso calc R 1 1 . .
    H H10B -0.0579 0.4663 0.6721 0.156 Uiso calc R 1 1 . .
    H H10C -0.0283 0.3590 0.7948 0.156 Uiso calc R 1 1 . .
    C C11 0.3454(2) 0.8291(3) 0.4941(3) 0.0490(9) Uani d . 1 1 . .
    H H11 0.3555 0.8061 0.4318 0.059 Uiso calc R 1 1 . .
    C C12 0.3515(3) 0.9578(3) 0.4575(3) 0.0474(9) Uani d . 1 1 . .
    C C13 0.3543(3) 1.0342(3) 0.3361(3) 0.0551(9) Uani d . 1 1 . .
    H H13 0.3540 0.9997 0.2830 0.066 Uiso calc R 1 1 . .
    C C14 0.3575(3) 1.1582(3) 0.2919(3) 0.0561(10) Uani d . 1 1 . .
    H H14 0.3596 1.2047 0.2102 0.067 Uiso calc R 1 1 . .
    C C15 0.3576(3) 1.2159(3) 0.3670(3) 0.0500(9) Uani d . 1 1 . .
    C C16 0.3594(3) 1.1397(3) 0.4884(3) 0.0530(9) Uani d . 1 1 . .
    H H16 0.3623 1.1737 0.5415 0.064 Uiso calc R 1 1 . .
    C C17 0.3571(3) 1.0161(3) 0.5311(3) 0.0543(10) Uani d . 1 1 . .
    H H17 0.3593 0.9690 0.6125 0.065 Uiso calc R 1 1 . .
    C C18 0.3406(3) 1.3962(3) 0.4056(3) 0.0846(13) Uani d . 1 1 . .
    H H18A 0.2661 1.3786 0.4480 0.127 Uiso calc R 1 1 . .
    H H18B 0.3435 1.4826 0.3621 0.127 Uiso calc R 1 1 . .
    H H18C 0.4013 1.3646 0.4607 0.127 Uiso calc R 1 1 . .
    C C19 0.3349(3) 1.4166(3) 0.2012(3) 0.0779(12) Uani d . 1 1 . .
    H H19A 0.3928 1.3961 0.1509 0.117 Uiso calc R 1 1 . .
    H H19B 0.3382 1.5002 0.1859 0.117 Uiso calc R 1 1 . .
    H H19C 0.2588 1.4047 0.1852 0.117 Uiso calc R 1 1 . .
    C C20 0.0856(3) 0.4990(4) 0.8513(3) 0.0599(10) Uani d . 1 1 . .
    C C21 0.0032(3) 0.6814(3) 0.7249(3) 0.0568(10) Uani d . 1 1 . .
    C C22 -0.0627(3) 0.7898(4) 0.6808(4) 0.0724(11) Uani d . 1 1 . .
    H H22 -0.1086 0.8163 0.7316 0.087 Uiso calc R 1 1 . .
    C C23 -0.0601(3) 0.8595(4) 0.5598(4) 0.0775(12) Uani d . 1 1 . .
    H H23 -0.1035 0.9342 0.5283 0.093 Uiso calc R 1 1 . .
    C C24 0.0067(4) 0.8180(3) 0.4863(3) 0.0696(11) Uani d . 1 1 . .
    C C25 0.0755(3) 0.7089(3) 0.5291(3) 0.0667(11) Uani d . 1 1 . .
    H H25 0.1204 0.6821 0.4780 0.080 Uiso calc R 1 1 . .
    C C26 0.0748(3) 0.6413(3) 0.6511(3) 0.0545(9) Uani d . 1 1 . .
    C C27 0.4107(4) 0.3056(3) 0.8031(3) 0.0573(10) Uani d . 1 1 . .
    C C28 0.5228(4) 0.2936(3) 0.7547(3) 0.0693(11) Uani d . 1 1 . .
    H H28 0.5377 0.3369 0.6735 0.083 Uiso calc R 1 1 . .
    C C29 0.6123(4) 0.2206(3) 0.8222(4) 0.0689(11) Uani d . 1 1 . .
    H H29 0.6851 0.2146 0.7852 0.083 Uiso calc R 1 1 . .
    C C30 0.5965(4) 0.1550(3) 0.9452(4) 0.0645(11) Uani d . 1 1 . .
    C C31 0.4844(4) 0.1671(3) 0.9943(3) 0.0681(11) Uani d . 1 1 . .
    H H31 0.4694 0.1245 1.0756 0.082 Uiso calc R 1 1 . .
    C C32 0.3959(3) 0.2404(3) 0.9255(3) 0.0669(11) Uani d . 1 1 . .
    H H32 0.3231 0.2467 0.9623 0.080 Uiso calc R 1 1 . .
    C C33 0.6631(4) 0.0129(3) 1.1413(4) 0.0925(13) Uani d . 1 1 . .
    H H33A 0.6249 0.0649 1.1757 0.139 Uiso calc R 1 1 . .
    H H33B 0.7360 -0.0223 1.1773 0.139 Uiso calc R 1 1 . .
    H H33C 0.6142 -0.0506 1.1545 0.139 Uiso calc R 1 1 . .
    C C34 0.7943(4) 0.0575(4) 0.9629(4) 0.1278(18) Uani d . 1 1 . .
    H H34A 0.7817 0.0180 0.9139 0.192 Uiso calc R 1 1 . .
    H H34B 0.8444 0.0049 1.0247 0.192 Uiso calc R 1 1 . .
    H H34C 0.8301 0.1318 0.9155 0.192 Uiso calc R 1 1 . .
loop_
    _atom_site_aniso_label
    _atom_site_aniso_U_11
    _atom_site_aniso_U_22
    _atom_site_aniso_U_33
    _atom_site_aniso_U_12
    _atom_site_aniso_U_13
    _atom_site_aniso_U_23
    Cl1 0.1734(13) 0.0715(7) 0.0785(8) -0.0019(7) -0.0476(8) -0.0139(6)
    O1 0.128(2) 0.0533(14) 0.0436(15) -0.0158(14) 0.0206(15) -0.0242(12)
    O2 0.0789(19) 0.0616(16) 0.0541(16) -0.0088(14) 0.0129(14) -0.0119(13)
    N1 0.067(2) 0.0403(16) 0.0340(16) -0.0073(14) 0.0040(14) -0.0171(13)
    N2 0.084(2) 0.0508(19) 0.070(2) -0.0043(19) -0.0158(18) -0.0298(16)
    N3 0.098(2) 0.0430(18) 0.0476(19) -0.0053(16) -0.0090(17) -0.0116(16)
    N4 0.065(2) 0.065(2) 0.063(2) -0.0093(18) 0.0162(17) -0.0227(18)
    N5 0.086(3) 0.078(2) 0.075(3) 0.005(2) -0.002(2) -0.035(2)
    C1 0.070(3) 0.041(2) 0.039(2) -0.0017(18) 0.0080(19) -0.0191(16)
    C2 0.062(2) 0.041(2) 0.038(2) -0.0047(17) 0.0013(17) -0.0141(16)
    C3 0.061(2) 0.0426(19) 0.041(2) -0.0002(17) -0.0038(17) -0.0146(16)
    C4 0.054(2) 0.045(2) 0.039(2) -0.0054(17) 0.0056(17) -0.0213(17)
    C5 0.064(2) 0.046(2) 0.040(2) -0.0014(18) 0.0042(19) -0.0183(18)
    C6 0.071(3) 0.050(2) 0.052(2) -0.010(2) 0.000(2) -0.0258(19)
    C7 0.108(3) 0.054(2) 0.071(3) -0.011(3) -0.009(2) -0.032(2)
    C8 0.089(3) 0.051(2) 0.045(2) 0.001(2) 0.006(2) -0.0245(18)
    C9 0.118(3) 0.058(2) 0.042(2) -0.017(2) 0.008(2) -0.0220(19)
    C10 0.102(4) 0.086(3) 0.140(4) -0.029(3) -0.031(3) -0.053(3)
    C11 0.055(2) 0.049(2) 0.041(2) -0.0022(18) 0.0066(17) -0.0208(17)
    C12 0.053(2) 0.045(2) 0.041(2) -0.0061(17) 0.0014(17) -0.0155(18)
    C13 0.071(3) 0.054(2) 0.042(2) -0.0079(19) 0.0039(18) -0.0218(18)
    C14 0.068(3) 0.055(2) 0.035(2) -0.0096(19) 0.0049(18) -0.0099(18)
    C15 0.056(2) 0.046(2) 0.045(2) -0.0046(18) -0.0027(18) -0.0161(19)
    C16 0.067(3) 0.048(2) 0.042(2) -0.0052(19) -0.0084(18) -0.0173(18)
    C17 0.066(3) 0.049(2) 0.042(2) -0.0083(19) -0.0037(18) -0.0116(18)
    C18 0.123(4) 0.053(2) 0.076(3) -0.010(2) 0.002(3) -0.027(2)
    C19 0.100(3) 0.045(2) 0.069(3) -0.010(2) -0.015(2) -0.003(2)
    C20 0.063(3) 0.058(3) 0.059(3) -0.015(2) 0.006(2) -0.025(2)
    C21 0.052(3) 0.053(2) 0.065(3) -0.007(2) -0.002(2) -0.023(2)
    C22 0.060(3) 0.070(3) 0.088(3) 0.000(2) 0.000(2) -0.037(3)
    C23 0.070(3) 0.065(3) 0.097(4) 0.001(2) -0.024(3) -0.031(3)
    C24 0.087(3) 0.050(3) 0.068(3) -0.009(2) -0.022(3) -0.017(2)
    C25 0.085(3) 0.060(3) 0.060(3) -0.010(2) -0.015(2) -0.026(2)
    C26 0.063(3) 0.047(2) 0.055(3) -0.0063(19) -0.006(2) -0.021(2)
    C27 0.083(3) 0.041(2) 0.041(2) 0.005(2) 0.007(2) -0.0154(18)
    C28 0.096(3) 0.051(2) 0.052(3) -0.011(2) 0.020(3) -0.017(2)
    C29 0.075(3) 0.066(3) 0.064(3) -0.005(2) 0.014(2) -0.030(2)
    C30 0.081(3) 0.047(2) 0.066(3) 0.006(2) -0.007(3) -0.026(2)
    C31 0.094(3) 0.052(2) 0.048(3) 0.010(2) 0.004(3) -0.017(2)
    C32 0.087(3) 0.058(2) 0.047(3) 0.002(2) 0.019(2) -0.021(2)
    C33 0.122(4) 0.071(3) 0.085(3) 0.016(3) -0.029(3) -0.035(3)
    C34 0.095(4) 0.143(5) 0.135(5) 0.033(3) -0.008(4) -0.060(4)
_geom_special_details
;
All s.u.'s (except the s.u. in the dihedral angle between two l.s. planes) are
estimated using the full covariance matrix. The cell s.u.'s are taken into
account individually in the estimation of s.u.'s in distances, angles and
torsion angles; correlations between s.u.'s in cell parameters are only used
when they are defined by crystal symmetry. An approximate (isotropic)
treatment of cell s.u.'s is used for estimating s.u.'s involving l.s. planes.
;
loop_
    _geom_bond_atom_site_label_1
    _geom_bond_atom_site_label_2
    _geom_bond_site_symmetry_2
    _geom_bond_distance
    _geom_bond_publ_flag
    Cl1 C24 . 1.744(4) ?
    O1 C5 . 1.214(3) ?
    O2 C20 . 1.244(4) ?
    N1 C2 . 1.444(4) ?
    N1 C9 . 1.453(4) ?
    N1 C3 . 1.461(3) ?
    N2 C7 . 1.450(4) ?
    N2 C10 . 1.465(4) ?
    N2 C6 . 1.472(4) ?
    N3 C15 . 1.370(4) ?
    N3 C19 . 1.442(4) ?
    N3 C18 . 1.452(4) ?
    N4 C20 . 1.350(4) ?
    N4 C21 . 1.398(4) ?
    N4 H4n . 0.8600 ?
    N5 C30 . 1.368(4) ?
    N5 C34 . 1.430(5) ?
    N5 C33 . 1.453(4) ?
    C1 C2 . 1.523(4) ?
    C1 C5 . 1.542(4) ?
    C1 C8 . 1.563(4) ?
    C1 C6 . 1.606(4) ?
    C2 H2A . 0.9700 ?
    C2 H2B . 0.9700 ?
    C3 C4 . 1.499(4) ?
    C3 H3A . 0.9700 ?
    C3 H3B . 0.9700 ?
    C4 C11 . 1.358(4) ?
    C4 C5 . 1.490(4) ?
    C6 C26 . 1.515(4) ?
    C6 C20 . 1.549(4) ?
    C7 C8 . 1.547(4) ?
    C7 H7A . 0.9700 ?
    C7 H7B . 0.9700 ?
    C8 C27 . 1.512(4) ?
    C8 H8 . 0.9800 ?
    C9 H9A . 0.9600 ?
    C9 H9B . 0.9600 ?
    C9 H9C . 0.9600 ?
    C10 H10A . 0.9600 ?
    C10 H10B . 0.9600 ?
    C10 H10C . 0.9600 ?
    C11 C12 . 1.446(4) ?
    C11 H11 . 0.9300 ?
    C12 C13 . 1.398(4) ?
    C12 C17 . 1.397(4) ?
    C13 C14 . 1.375(4) ?
    C13 H13 . 0.9300 ?
    C14 C15 . 1.400(4) ?
    C14 H14 . 0.9300 ?
    C15 C16 . 1.399(4) ?
    C16 C17 . 1.371(4) ?
    C16 H16 . 0.9300 ?
    C17 H17 . 0.9300 ?
    C18 H18A . 0.9600 ?
    C18 H18B . 0.9600 ?
    C18 H18C . 0.9600 ?
    C19 H19A . 0.9600 ?
    C19 H19B . 0.9600 ?
    C19 H19C . 0.9600 ?
    C21 C22 . 1.365(5) ?
    C21 C26 . 1.388(4) ?
    C22 C23 . 1.379(5) ?
    C22 H22 . 0.9300 ?
    C23 C24 . 1.369(5) ?
    C23 H23 . 0.9300 ?
    C24 C25 . 1.387(5) ?
    C25 C26 . 1.387(4) ?
    C25 H25 . 0.9300 ?
    C27 C32 . 1.392(4) ?
    C27 C28 . 1.393(4) ?
    C28 C29 . 1.375(5) ?
    C28 H28 . 0.9300 ?
    C29 C30 . 1.399(5) ?
    C29 H29 . 0.9300 ?
    C30 C31 . 1.397(5) ?
    C31 C32 . 1.375(4) ?
    C31 H31 . 0.9300 ?
    C32 H32 . 0.9300 ?
    C33 H33A . 0.9600 ?
    C33 H33B . 0.9600 ?
    C33 H33C . 0.9600 ?
    C34 H34A . 0.9600 ?
    C34 H34B . 0.9600 ?
    C34 H34C . 0.9600 ?
loop_
    _geom_angle_atom_site_label_1
    _geom_angle_atom_site_label_2
    _geom_angle_atom_site_label_3
    _geom_angle_site_symmetry_1
    _geom_angle_site_symmetry_3
    _geom_angle
    _geom_angle_publ_flag
    C2 N1 C9 . . 114.3(3) ?
    C2 N1 C3 . . 112.1(2) ?
    C9 N1 C3 . . 110.9(2) ?
    C7 N2 C10 . . 114.6(3) ?
    C7 N2 C6 . . 107.0(3) ?
    C10 N2 C6 . . 115.4(3) ?
    C15 N3 C19 . . 120.4(3) ?
    C15 N3 C18 . . 119.4(3) ?
    C19 N3 C18 . . 117.1(3) ?
    C20 N4 C21 . . 111.3(3) ?
    C20 N4 H4n . . 124.4 ?
    C21 N4 H4n . . 124.4 ?
    C30 N5 C34 . . 121.1(4) ?
    C30 N5 C33 . . 120.8(4) ?
    C34 N5 C33 . . 116.9(4) ?
    C2 C1 C5 . . 106.3(2) ?
    C2 C1 C8 . . 115.7(3) ?
    C5 C1 C8 . . 111.4(3) ?
    C2 C1 C6 . . 111.1(3) ?
    C5 C1 C6 . . 108.0(3) ?
    C8 C1 C6 . . 104.1(2) ?
    N1 C2 C1 . . 107.8(3) ?
    N1 C2 H2A . . 110.2 ?
    C1 C2 H2A . . 110.2 ?
    N1 C2 H2B . . 110.2 ?
    C1 C2 H2B . . 110.2 ?
    H2A C2 H2B . . 108.5 ?
    N1 C3 C4 . . 113.6(2) ?
    N1 C3 H3A . . 108.9 ?
    C4 C3 H3A . . 108.9 ?
    N1 C3 H3B . . 108.9 ?
    C4 C3 H3B . . 108.9 ?
    H3A C3 H3B . . 107.7 ?
    C11 C4 C5 . . 116.6(3) ?
    C11 C4 C3 . . 123.2(3) ?
    C5 C4 C3 . . 120.1(2) ?
    O1 C5 C4 . . 121.9(3) ?
    O1 C5 C1 . . 120.2(3) ?
    C4 C5 C1 . . 117.8(3) ?
    N2 C6 C26 . . 111.2(3) ?
    N2 C6 C20 . . 112.8(3) ?
    C26 C6 C20 . . 100.7(3) ?
    N2 C6 C1 . . 102.7(3) ?
    C26 C6 C1 . . 118.5(3) ?
    C20 C6 C1 . . 111.4(3) ?
    N2 C7 C8 . . 103.5(3) ?
    N2 C7 H7A . . 111.1 ?
    C8 C7 H7A . . 111.1 ?
    N2 C7 H7B . . 111.1 ?
    C8 C7 H7B . . 111.1 ?
    H7A C7 H7B . . 109.0 ?
    C27 C8 C7 . . 115.2(3) ?
    C27 C8 C1 . . 117.2(3) ?
    C7 C8 C1 . . 104.4(3) ?
    C27 C8 H8 . . 106.4 ?
    C7 C8 H8 . . 106.4 ?
    C1 C8 H8 . . 106.4 ?
    N1 C9 H9A . . 109.5 ?
    N1 C9 H9B . . 109.5 ?
    H9A C9 H9B . . 109.5 ?
    N1 C9 H9C . . 109.5 ?
    H9A C9 H9C . . 109.5 ?
    H9B C9 H9C . . 109.5 ?
    N2 C10 H10A . . 109.5 ?
    N2 C10 H10B . . 109.5 ?
    H10A C10 H10B . . 109.5 ?
    N2 C10 H10C . . 109.5 ?
    H10A C10 H10C . . 109.5 ?
    H10B C10 H10C . . 109.5 ?
    C4 C11 C12 . . 132.2(3) ?
    C4 C11 H11 . . 113.9 ?
    C12 C11 H11 . . 113.9 ?
    C13 C12 C17 . . 115.1(3) ?
    C13 C12 C11 . . 118.0(3) ?
    C17 C12 C11 . . 126.9(3) ?
    C14 C13 C12 . . 122.7(3) ?
    C14 C13 H13 . . 118.6 ?
    C12 C13 H13 . . 118.6 ?
    C13 C14 C15 . . 121.5(3) ?
    C13 C14 H14 . . 119.2 ?
    C15 C14 H14 . . 119.2 ?
    N3 C15 C16 . . 122.1(3) ?
    N3 C15 C14 . . 121.8(3) ?
    C16 C15 C14 . . 116.1(3) ?
    C17 C16 C15 . . 121.7(3) ?
    C17 C16 H16 . . 119.2 ?
    C15 C16 H16 . . 119.2 ?
    C16 C17 C12 . . 122.8(3) ?
    C16 C17 H17 . . 118.6 ?
    C12 C17 H17 . . 118.6 ?
    N3 C18 H18A . . 109.5 ?
    N3 C18 H18B . . 109.5 ?
    H18A C18 H18B . . 109.5 ?
    N3 C18 H18C . . 109.5 ?
    H18A C18 H18C . . 109.5 ?
    H18B C18 H18C . . 109.5 ?
    N3 C19 H19A . . 109.5 ?
    N3 C19 H19B . . 109.5 ?
    H19A C19 H19B . . 109.5 ?
    N3 C19 H19C . . 109.5 ?
    H19A C19 H19C . . 109.5 ?
    H19B C19 H19C . . 109.5 ?
    O2 C20 N4 . . 125.1(3) ?
    O2 C20 C6 . . 125.9(4) ?
    N4 C20 C6 . . 108.9(3) ?
    C22 C21 C26 . . 121.5(4) ?
    C22 C21 N4 . . 128.7(4) ?
    C26 C21 N4 . . 109.7(3) ?
    C21 C22 C23 . . 119.1(4) ?
    C21 C22 H22 . . 120.4 ?
    C23 C22 H22 . . 120.4 ?
    C24 C23 C22 . . 119.6(4) ?
    C24 C23 H23 . . 120.2 ?
    C22 C23 H23 . . 120.2 ?
    C23 C24 C25 . . 122.3(4) ?
    C23 C24 Cl1 . . 119.6(4) ?
    C25 C24 Cl1 . . 118.1(4) ?
    C26 C25 C24 . . 117.6(4) ?
    C26 C25 H25 . . 121.2 ?
    C24 C25 H25 . . 121.2 ?
    C25 C26 C21 . . 119.8(4) ?
    C25 C26 C6 . . 131.0(4) ?
    C21 C26 C6 . . 109.1(3) ?
    C32 C27 C28 . . 115.3(4) ?
    C32 C27 C8 . . 124.8(4) ?
    C28 C27 C8 . . 120.0(3) ?
    C29 C28 C27 . . 122.7(3) ?
    C29 C28 H28 . . 118.6 ?
    C27 C28 H28 . . 118.6 ?
    C28 C29 C30 . . 121.6(4) ?
    C28 C29 H29 . . 119.2 ?
    C30 C29 H29 . . 119.2 ?
    N5 C30 C31 . . 121.3(4) ?
    N5 C30 C29 . . 122.7(4) ?
    C31 C30 C29 . . 116.0(4) ?
    C32 C31 C30 . . 121.6(4) ?
    C32 C31 H31 . . 119.2 ?
    C30 C31 H31 . . 119.2 ?
    C31 C32 C27 . . 122.8(4) ?
    C31 C32 H32 . . 118.6 ?
    C27 C32 H32 . . 118.6 ?
    N5 C33 H33A . . 109.5 ?
    N5 C33 H33B . . 109.5 ?
    H33A C33 H33B . . 109.5 ?
    N5 C33 H33C . . 109.5 ?
    H33A C33 H33C . . 109.5 ?
    H33B C33 H33C . . 109.5 ?
    N5 C34 H34A . . 109.5 ?
    N5 C34 H34B . . 109.5 ?
    H34A C34 H34B . . 109.5 ?
    N5 C34 H34C . . 109.5 ?
    H34A C34 H34C . . 109.5 ?
    H34B C34 H34C . . 109.5 ?
loop_
    _geom_hbond_atom_site_label_D
    _geom_hbond_atom_site_label_H
    _geom_hbond_atom_site_label_A
    _geom_hbond_site_symmetry_A
    _geom_hbond_distance_DH
    _geom_hbond_distance_HA
    _geom_hbond_distance_DA
    _geom_hbond_angle_DHA
    N4 H4n O2 2_567 0.86 2.00 2.853(4) 169
    C28 H28 O1 2_666 0.93 2.47 3.337(4) 156
    C33 H33c Cg1 2_657 0.96 2.88 3.807(5) 163
