# Supplementary material for: 5-Chloro-5′′-[4-(di­methyl­amino)­benzyl­idene]-4′-[4-(di­methyl­amino)­phen­yl]-1′,1′′-di­methyl­dispiro­[indoline-3,2′-pyrrolidine-3′,3′′-piperidine]-2,4′′-dione
Source: Acta Crystallogr Sect E Struct Rep Online. 2013 Dec 18;70(Pt 1):o70–1. doi: 10.1107/S1600536813033771 (PMC4029217; doi:10.1107/S1600536813033771)
Supplement: Supplementary file 2 [file e-70-00o70-Isup2.hkl]

#
# h,k,l, Fc-squared, Fo-squared, sigma(Fo-squared) and status flag
#
data_I
_shelx_title ' 35'
_shelx_refln_list_code          4
_shelx_F_calc_maximum      150.55
_exptl_crystal_F_000       620.00
_reflns_d_resolution_high  0.7698
 
loop_
 _symmetry_equiv_pos_as_xyz
 'x, y, z'
 '-x, -y, -z'
 
_cell_length_a    11.5458
_cell_length_b    12.2357
_cell_length_c    12.5267
_cell_angle_alpha  64.341
_cell_angle_beta   84.286
_cell_angle_gamma  83.467
 
_shelx_F_squared_multiplier     1.000
 
loop_
 _refln_index_h
 _refln_index_k
 _refln_index_l
 _refln_F_squared_calc
 _refln_F_squared_meas
 _refln_F_squared_sigma
 _refln_observed_status
   2   0   0        5.04        0.00      2.48 o
   4   0   0     2662.41     2494.50     75.81 o
   5   0   0      101.59      116.51      9.44 o
   6   0   0     2244.19     2334.91     88.46 o
   7   0   0      514.62      495.36     16.85 o
   8   0   0      122.37      116.89      9.79 o
   9   0   0      236.03      185.55     24.64 o
  10   0   0        0.80       14.25     13.09 o
  11   0   0       31.86       43.35     16.73 o
  12   0   0       42.74       36.93     27.33 o
  13   0   0        0.05       25.02     24.73 o
  14   0   0       10.16        6.86     26.01 o
 -14   1   0        1.29      -13.18     34.50 o
 -13   1   0       42.69       24.40     19.32 o
 -12   1   0        0.67       -8.28     18.49 o
 -11   1   0        0.71        5.64     16.07 o
 -10   1   0      131.82      140.54     18.68 o
  -9   1   0        0.76      -18.72     12.48 o
  -8   1   0       13.01        1.31     12.25 o
  -7   1   0      743.19      755.17     49.17 o
  -6   1   0      741.60      766.71     26.30 o
  -5   1   0      516.87      523.70     19.12 o
  -4   1   0      442.38      450.30     14.39 o
  -3   1   0     2030.96     1925.50     45.96 o
  -2   1   0      709.66      649.56     18.88 o
   2   1   0      311.24      250.49      7.34 o
   3   1   0      523.66      521.93     22.36 o
   4   1   0      347.07      313.09     10.09 o
   5   1   0     3410.46     3358.77    154.55 o
   6   1   0        0.50       -2.49      5.20 o
   7   1   0       99.37       83.26      8.65 o
   8   1   0       69.28       53.50      8.66 o
   9   1   0       57.06       61.50     13.44 o
  10   1   0       17.12       21.05     14.78 o
  11   1   0        2.37      -13.73     13.52 o
  12   1   0       29.56       37.43     18.05 o
  13   1   0        3.63       27.14     30.97 o
  14   1   0        7.39        4.57     43.01 o
 -14   2   0        0.74        9.01     48.83 o
 -13   2   0       12.78       43.79     28.22 o
 -12   2   0        4.56       11.52     20.01 o
 -11   2   0        5.01      -14.80     17.02 o
 -10   2   0      118.54      110.67     18.98 o
  -9   2   0      250.64      280.71     23.12 o
  -8   2   0        3.39       -8.59     29.12 o
  -7   2   0       52.47       56.14      8.12 o
  -6   2   0      169.96      152.00     11.15 o
  -5   2   0       28.02       36.99      7.66 o
  -4   2   0       44.51       50.94      9.54 o
  -3   2   0       57.74       49.06      5.86 o
  -2   2   0      574.09      623.50     13.22 o
  -1   2   0      357.15      274.16      9.81 o
   0   2   0        0.04        5.38      1.90 o
   1   2   0     2014.68     1773.64     43.32 o
   2   2   0     1679.82     1616.05     28.08 o
   3   2   0      154.77      151.57      4.01 o
   4   2   0     1019.03     1130.98     24.80 o
   5   2   0     1826.47     1807.25     53.36 o
   6   2   0       89.26       82.02      5.92 o
   7   2   0        0.05        5.93      5.04 o
   8   2   0        7.92        8.40      7.22 o
   9   2   0        2.95       -2.76      8.55 o
  10   2   0       39.27       27.44     24.64 o
  11   2   0       41.67       34.94     21.50 o
  12   2   0        0.05        0.76     24.49 o
  13   2   0        0.45       17.02     30.09 o
  14   2   0        0.12        2.04     19.52 o
 -14   3   0        0.13       62.72     51.07 o
 -13   3   0        0.23      -15.20     30.91 o
 -12   3   0        3.23       -3.36     20.01 o
 -11   3   0       12.78        0.07     18.37 o
 -10   3   0        0.43        2.40     11.64 o
  -9   3   0       32.68       29.62     13.44 o
  -8   3   0       87.28       65.44     18.82 o
  -7   3   0       49.45       47.78      9.68 o
  -6   3   0      117.14      117.41     15.62 o
  -5   3   0       22.83       33.17      6.97 o
  -4   3   0      394.34      409.53     24.09 o
  -3   3   0      463.68      454.01     13.81 o
  -2   3   0      462.91      474.82     13.02 o
  -1   3   0       76.82       68.53      6.72 o
   0   3   0      453.51      442.64     18.82 o
   1   3   0       82.33       75.48      5.37 o
   2   3   0     1454.83     1306.02     29.62 o
   3   3   0       50.89       54.93      4.63 o
   4   3   0        5.07        8.74      2.40 o
   5   3   0      210.45      210.01      7.88 o
   6   3   0      364.24      428.35     11.29 o
   7   3   0       24.14       29.79      6.42 o
   8   3   0       83.61       89.95     10.19 o
   9   3   0       37.57       42.72     13.87 o
  10   3   0        0.32        2.98     12.11 o
  11   3   0        1.44      -15.69     21.95 o
  12   3   0        5.32       -4.05     15.69 o
  13   3   0        0.86       15.23     19.01 o
  14   3   0        0.14       54.66     31.36 o
 -13   4   0        2.21      -17.92     36.74 o
 -12   4   0        2.80       -6.86     20.25 o
 -11   4   0        2.10        5.51     16.73 o
 -10   4   0        4.66        5.68     22.85 o
  -9   4   0       28.51       36.16     17.92 o
  -8   4   0       23.70       13.06     12.54 o
  -7   4   0       45.13       37.85      9.86 o
  -6   4   0        1.16      -12.24      8.16 o
  -5   4   0      219.16      218.54     22.37 o
  -4   4   0     2062.58     2208.09    108.62 o
  -3   4   0      942.72      935.50     41.70 o
  -2   4   0     2125.83     1982.34     77.61 o
  -1   4   0     2617.89     2712.87     74.30 o
   0   4   0     1430.88     1281.00     42.59 o
   1   4   0      148.44      150.80      5.02 o
   2   4   0        0.43       -1.57      3.30 o
   3   4   0      244.57      200.91     11.90 o
   4   4   0        0.40       -0.70      3.69 o
   5   4   0       10.81        7.96      2.91 o
   6   4   0      311.90      321.56     13.79 o
   7   4   0       26.85       23.92      5.48 o
   8   4   0      261.89      228.22     22.76 o
   9   4   0       11.43       18.29      6.90 o
  10   4   0       27.26        7.70     12.41 o
  11   4   0       13.55       17.48     19.06 o
  12   4   0        1.26      -19.48     16.58 o
  13   4   0        0.03       17.02     40.32 o
  14   4   0        0.25       35.84     32.26 o
 -13   5   0        0.31       -8.06     37.63 o
 -12   5   0        3.84      -38.53     34.05 o
 -11   5   0        0.09      -22.40     33.15 o
 -10   5   0       34.66       48.55     15.56 o
  -9   5   0       27.71       36.37     19.26 o
  -8   5   0      110.49      103.39     13.83 o
  -7   5   0      675.60      717.85     30.74 o
  -6   5   0       34.72       29.83     12.99 o
  -5   5   0       50.16       56.45     17.02 o
  -4   5   0     1083.38     1099.11     49.89 o
  -3   5   0      845.47      909.67     41.70 o
  -2   5   0       15.83       34.34     17.47 o
  -1   5   0     1249.35     1306.36     35.06 o
   0   5   0      641.48      687.56     19.92 o
   1   5   0       95.32       93.82      4.91 o
   2   5   0      966.39     1039.92     25.35 o
   3   5   0      956.42     1076.71     27.49 o
   4   5   0      615.55      616.05     18.24 o
   5   5   0      363.02      425.20     17.52 o
   6   5   0      272.80      271.03     11.11 o
   7   5   0        9.11        4.88      9.83 o
   8   5   0        2.04       -8.48      7.63 o
   9   5   0       42.01       53.14      8.79 o
  10   5   0        2.00       -9.56     10.22 o
  11   5   0        7.35       -9.86     24.19 o
  12   5   0        6.12       31.36     40.32 o
  13   5   0        7.81      -22.40     43.91 o
  14   5   0        0.46       26.88     45.70 o
 -13   6   0        2.30      -55.55     58.24 o
 -12   6   0        0.02      -23.30     59.14 o
 -11   6   0       17.12      -23.30     31.36 o
 -10   6   0       20.58       35.84     31.36 o
  -9   6   0       32.46       55.55     25.09 o
  -8   6   0        8.32       28.67     26.88 o
  -7   6   0       15.75       16.13     18.82 o
  -6   6   0      160.63      146.95     25.98 o
  -5   6   0        5.17       -2.69     22.40 o
  -4   6   0       22.38       -6.27     13.44 o
  -3   6   0       26.06       21.32     10.95 o
  -2   6   0       39.36       27.04      8.41 o
  -1   6   0      322.34      348.42     13.27 o
   0   6   0       12.10       23.49      4.67 o
   1   6   0      314.54      327.14     12.44 o
   2   6   0       82.10       78.39      8.40 o
   3   6   0      372.10      319.11     13.34 o
   4   6   0       33.04       20.34      8.44 o
   5   6   0       36.35       40.97      8.40 o
   6   6   0       24.08       25.70     12.10 o
   7   6   0      154.57      175.19     17.57 o
   8   6   0       52.78       50.92      7.37 o
   9   6   0       78.17       84.62     25.65 o
  10   6   0       48.00       85.04     22.85 o
  11   6   0       35.17       64.16     23.47 o
  12   6   0        4.74      -43.01     41.22 o
  13   6   0        1.61       22.40     50.18 o
 -12   7   0        0.08      -35.84     39.43 o
 -11   7   0        0.51      -49.28     39.43 o
 -10   7   0        0.13        0.00     46.59 o
  -9   7   0        8.78       36.74     30.46 o
  -8   7   0        1.10        5.38     20.61 o
  -6   7   0       74.00       61.83     21.50 o
  -5   7   0        0.00       -8.96     15.23 o
  -4   7   0      113.96      125.44     25.09 o
  -3   7   0       47.63       64.36     13.90 o
  -2   7   0       13.54        8.90      8.80 o
  -1   7   0      158.87      154.47      9.80 o
   0   7   0        3.53        9.15      4.81 o
   1   7   0       50.58       46.51      5.59 o
   2   7   0      311.06      317.53     14.74 o
   3   7   0       24.63       42.85      9.61 o
   4   7   0      124.72      103.60     11.88 o
   5   7   0        2.20        5.43      9.19 o
   6   7   0        0.04       20.22     13.00 o
   7   7   0      137.92      149.24     30.91 o
   8   7   0        4.37      -13.47     19.26 o
   9   7   0       52.35       45.78     29.12 o
  10   7   0        0.01      -12.99     15.17 o
  11   7   0        4.09       -5.38     22.37 o
  12   7   0        0.60        7.17     47.49 o
  13   7   0        1.48      -42.11     57.35 o
 -11   8   0        0.01       62.72     45.70 o
 -10   8   0        2.85      -29.57     39.43 o
  -9   8   0        1.75       20.61     42.11 o
  -8   8   0        5.38       39.43     30.46 o
  -7   8   0        6.09       29.57     33.15 o
  -6   8   0       60.32       43.91     18.82 o
  -5   8   0       49.63       46.59     17.92 o
  -4   8   0        2.50        4.48     15.23 o
  -3   8   0       89.01       90.50     18.82 o
  -2   8   0       31.10        6.13     21.95 o
  -1   8   0       41.27       49.29     11.41 o
   0   8   0       32.52       24.13      5.73 o
   1   8   0      229.82      221.02     11.07 o
   2   8   0      280.99      305.91     20.99 o
   3   8   0      145.72      157.04     15.84 o
   4   8   0      112.13      123.57     12.60 o
   5   8   0      124.40      109.21     14.05 o
   6   8   0       30.69       32.21     12.32 o
   7   8   0       23.35       10.45     16.69 o
   8   8   0       50.63       70.47     32.26 o
   9   8   0       15.21       -6.13     19.23 o
  10   8   0        0.08        0.72     23.30 o
  11   8   0        4.02       14.74     24.50 o
  12   8   0        0.09      -47.49     39.43 o
 -10   9   0        5.90       26.88     35.84 o
  -9   9   0        2.46       -2.69     47.49 o
  -8   9   0        1.72      -45.70     30.46 o
  -7   9   0       14.03        1.79     40.32 o
  -6   9   0       13.00        8.06     20.61 o
  -5   9   0       65.40       68.99     25.98 o
  -4   9   0        0.12       -9.86     17.92 o
  -3   9   0        0.35      -22.40     20.61 o
  -2   9   0        6.13       -8.06     14.34 o
  -1   9   0       21.26       19.30      7.11 o
   0   9   0       88.79      101.78      8.92 o
   1   9   0      246.11      241.14     12.25 o
   2   9   0       31.19       32.83      8.15 o
   3   9   0       36.39       39.08     10.44 o
   4   9   0       29.65       70.15     13.58 o
   5   9   0       93.93       94.28     15.43 o
   6   9   0      229.73      238.23     20.04 o
   7   9   0        1.14       14.89     15.88 o
   8   9   0       12.00      -18.95     21.10 o
   9   9   0       71.85      116.53     45.25 o
  10   9   0        4.08       -2.50     21.10 o
  11   9   0        0.21      -44.80     52.87 o
  12   9   0       12.23       14.34     64.51 o
  -9  10   0        3.95      -16.13     55.55 o
  -8  10   0        2.59      -12.54     31.36 o
  -7  10   0       20.49       60.03     33.15 o
  -6  10   0       16.76      100.35     42.11 o
  -5  10   0       11.27       -2.69     35.84 o
  -4  10   0      113.22      122.76     34.05 o
  -3  10   0       75.79       66.31     19.71 o
  -2  10   0       51.25       53.76     25.09 o
  -1  10   0      632.11      645.36     36.10 o
   0  10   0       67.72       77.53      9.63 o
   1  10   0       13.08       -2.54      6.58 o
   2  10   0      175.23      152.79     25.45 o
   3  10   0        5.68        3.42     10.33 o
   4  10   0       10.92       22.25     13.70 o
   5  10   0       51.07       41.29     17.92 o
   6  10   0       11.49       36.49     14.65 o
   7  10   0        2.14        5.88     19.13 o
   8  10   0       25.77        9.41     22.78 o
   9  10   0        7.96      -10.42     25.59 o
  10  10   0        5.67       14.30     39.87 o
  11  10   0        7.22       -1.79     37.63 o
  -8  11   0        0.26       16.13     32.26 o
  -7  11   0        0.99        8.96     31.36 o
  -6  11   0       11.65       -0.90     27.78 o
  -5  11   0        1.86      -23.30     24.19 o
  -4  11   0       67.95       68.10     25.09 o
  -3  11   0        6.08      -29.57     31.36 o
  -2  11   0        3.45       19.16     17.41 o
  -1  11   0       10.83       22.40     25.09 o
   0  11   0       44.21       -6.27     33.15 o
   1  11   0        9.09        5.89      7.97 o
   2  11   0       23.51       41.64     16.71 o
   3  11   0        3.69       42.06     19.23 o
   4  11   0       65.01       39.47     14.22 o
   5  11   0       19.43       20.28     14.78 o
   6  11   0        0.64       13.91     16.41 o
   7  11   0       16.54       15.36     16.57 o
   8  11   0       15.26       33.03     60.48 o
   9  11   0        0.14       -7.17     26.88 o
  10  11   0        0.04       31.36     48.39 o
  -7  12   0        3.30      -24.19     39.43 o
  -6  12   0        0.12      -43.91     34.05 o
  -5  12   0        3.85      -21.50     27.78 o
  -4  12   0        0.34       34.94     37.63 o
  -3  12   0        3.81        5.38     25.09 o
  -2  12   0        0.03        5.29     29.57 o
  -1  12   0        0.06       -2.29     21.21 o
   0  12   0       61.80       40.32     41.22 o
   1  12   0       18.57       59.14     42.11 o
   2  12   0        0.12       17.92     28.67 o
   3  12   0       13.12       26.34     18.88 o
   4  12   0        9.23        6.78     22.08 o
   5  12   0       11.87        6.24     19.08 o
   6  12   0       12.42      -14.79     18.77 o
   7  12   0        4.35      -25.09     28.72 o
   8  12   0        1.27      -21.50     44.80 o
   9  12   0        1.29       -7.17     34.94 o
  -5  13   0       14.10       28.67     34.05 o
  -4  13   0       18.52       36.75     30.91 o
  -3  13   0        3.96       -4.53     34.05 o
  -2  13   0       12.41       26.88     34.05 o
  -1  13   0       31.25       11.65     27.78 o
   0  13   0        0.82       58.24     43.01 o
   1  13   0        4.97      -18.82     46.59 o
   2  13   0        0.10       69.89     45.70 o
   3  13   0        0.66      -18.74     32.70 o
   4  13   0        5.84      -16.52     53.31 o
   5  13   0        1.73      -34.94     52.87 o
   6  13   0        1.21      -14.04     26.45 o
   7  13   0        9.11       69.70     36.74 o
  -1  14   0        5.74       15.23     34.94 o
   1  14   0        0.83       -2.69     51.97 o
   2  14   0        5.61        8.96     43.91 o
   3  14   0        4.70       -0.90     34.94 o
   4  14   0        1.12       68.99     32.26 o
  -6 -13   1        8.09       42.11     43.91 o
  -5 -13   1        8.72      -16.13     36.74 o
  -4 -13   1        9.03       37.63     41.22 o
  -3 -13   1        1.25        9.86     37.63 o
  -2 -13   1       12.23      -22.40     32.26 o
  -1 -13   1       59.86       68.99     36.74 o
   0 -13   1       12.82       48.39     33.15 o
   1 -13   1       11.12      -35.84     42.11 o
   3 -13   1        7.98      -20.61     36.74 o
   4 -13   1        3.24       41.72     55.55 o
  -8 -12   1        0.42       35.84     35.84 o
  -7 -12   1       14.91       26.00     30.02 o
  -6 -12   1       43.63       -8.72     26.92 o
  -5 -12   1       13.70       13.30     17.46 o
  -4 -12   1        5.04      -20.91     19.55 o
  -3 -12   1       18.64       42.73     32.70 o
  -2 -12   1       13.84       17.02     30.46 o
  -1 -12   1       26.44       34.94     26.88 o
   0 -12   1        8.28       53.76     26.88 o
   1 -12   1       14.78      -14.34     25.98 o
   2 -12   1        0.81       24.07     18.51 o
   3 -12   1        0.55       24.21     28.17 o
   4 -12   1        2.80      -20.98     18.23 o
   5 -12   1        0.01      -25.09     26.88 o
   6 -12   1       10.11       21.50     39.43 o
  -9 -11   1        0.96       11.65     44.80 o
  -8 -11   1        0.03        4.48     33.15 o
  -7 -11   1        1.41        7.99     16.78 o
  -6 -11   1        1.51       -3.82     14.82 o
  -5 -11   1        4.18       -4.68     15.26 o
  -4 -11   1       69.92       74.06     16.88 o
  -3 -11   1        2.99       14.32     13.95 o
  -2 -11   1        8.62        6.55     16.58 o
  -1 -11   1       44.34       21.50     33.15 o
   0 -11   1       12.60       -7.17     25.09 o
   1 -11   1        0.70        4.24     15.90 o
   2 -11   1       64.41       72.71     16.73 o
   3 -11   1        8.98       12.99     16.47 o
   5 -11   1       11.97        8.96     30.46 o
   6 -11   1        1.56       64.51     53.76 o
   7 -11   1        6.48       -8.96     49.28 o
   8 -11   1        0.05      -46.59     56.45 o
 -10 -10   1        2.70      -26.88     35.84 o
  -9 -10   1       21.08       30.71     33.15 o
  -8 -10   1        1.32       -2.41     39.43 o
  -7 -10   1        0.00       -6.69     22.49 o
  -6 -10   1       18.19       25.72     17.80 o
  -5 -10   1        6.64       30.78     16.03 o
  -4 -10   1       27.52       36.09     14.36 o
  -3 -10   1       11.09       28.93     13.14 o
  -2 -10   1       16.56       26.32     13.75 o
  -1 -10   1       31.17       15.19     12.03 o
   0 -10   1       20.23       16.81      6.92 o
   1 -10   1        5.67       25.13     15.17 o
   2 -10   1       20.94       64.51     17.50 o
   3 -10   1       18.07        8.06     27.78 o
   4 -10   1       40.10       41.22     23.30 o
   5 -10   1        1.71        4.48     32.26 o
   6 -10   1        7.51       21.50     30.46 o
   7 -10   1       45.29       34.94     30.46 o
   8 -10   1        4.69      -38.53     45.70 o
   9 -10   1        0.01       29.57     36.74 o
 -11  -9   1        6.03      -28.67     34.94 o
 -10  -9   1       10.26       29.16     27.16 o
  -9  -9   1        1.94       13.57     19.52 o
  -8  -9   1        6.77        7.86     18.98 o
  -7  -9   1        0.70        2.38     16.44 o
  -6  -9   1       26.94       34.69     14.94 o
  -5  -9   1       85.40       65.08     13.12 o
  -4  -9   1       29.37       39.33     12.00 o
  -3  -9   1      275.68      280.40     20.56 o
  -2  -9   1      196.87      173.95     14.54 o
  -1  -9   1       18.07       16.86      6.43 o
   0  -9   1      493.89      519.71     17.05 o
   1  -9   1      119.57      124.95     10.21 o
   2  -9   1       39.94       54.96     14.78 o
   3  -9   1       29.87       27.78     18.82 o
   4  -9   1       98.03      127.24     32.26 o
   5  -9   1       27.98       41.22     19.71 o
   6  -9   1        0.64        7.17     23.30 o
   7  -9   1        2.40       25.98     30.46 o
   8  -9   1        5.10       74.37     52.87 o
   9  -9   1        0.69       22.40     37.63 o
  10  -9   1        0.47      -32.26     37.63 o
 -12  -8   1        1.13        8.06     39.43 o
 -11  -8   1       19.78       17.47     27.41 o
 -10  -8   1        3.67       -0.05     22.52 o
  -9  -8   1        8.79        1.67     16.71 o
  -8  -8   1       76.22      135.28     25.02 o
  -7  -8   1       28.12       33.10     15.92 o
  -6  -8   1      136.62      167.09     14.88 o
  -5  -8   1      342.60      369.54     21.65 o
  -4  -8   1      308.49      334.83     18.39 o
  -3  -8   1      126.95      126.18      5.55 o
  -2  -8   1      463.03      465.67     19.40 o
  -1  -8   1      142.18      120.22      9.07 o
   0  -8   1       31.59       29.96      6.08 o
   1  -8   1      841.52      850.10     26.25 o
   2  -8   1        0.43        5.31      9.83 o
   3  -8   1        6.13       19.71     14.34 o
   4  -8   1      391.88      422.03     40.32 o
   5  -8   1       40.81       24.19     21.50 o
   6  -8   1       11.29       60.93     28.67 o
   7  -8   1       47.52       63.62     25.98 o
   8  -8   1        5.67      -17.92     39.43 o
   9  -8   1        3.79       10.75     34.05 o
  10  -8   1        0.21      103.94     52.87 o
  11  -8   1        0.00      -14.34     41.22 o
 -13  -7   1        1.80       -1.79     62.72 o
 -12  -7   1        2.40      -22.40     38.53 o
 -11  -7   1        0.17      -28.51     19.01 o
 -10  -7   1        0.40      -22.40     27.33 o
  -9  -7   1        1.18       40.45     29.57 o
  -8  -7   1       60.47       75.33     18.49 o
  -7  -7   1       49.44       51.82     14.91 o
  -6  -7   1       10.37       16.08      9.59 o
  -5  -7   1       88.94       91.15     10.16 o
  -4  -7   1      163.13      167.29     13.96 o
  -3  -7   1        2.95       17.40      9.68 o
  -2  -7   1      147.36      149.62      8.54 o
  -1  -7   1      842.02      838.52     26.64 o
   0  -7   1       55.46       59.82      6.36 o
   1  -7   1        0.09        0.06      5.84 o
   2  -7   1      393.56      374.10     25.88 o
   3  -7   1      147.12      147.84     24.19 o
   4  -7   1        0.52       -5.38     22.40 o
   5  -7   1        9.07       20.61     17.02 o
   6  -7   1       89.13       97.67     24.19 o
   7  -7   1       50.18      116.48     36.74 o
   8  -7   1       32.92       16.13     25.98 o
   9  -7   1       14.29       -2.69     26.88 o
  10  -7   1        1.98       10.75     34.94 o
  11  -7   1        2.59       22.40     60.93 o
  12  -7   1        2.10       65.41     46.59 o
 -13  -6   1        1.38      -29.57     49.28 o
 -12  -6   1        0.99       29.57     45.70 o
 -11  -6   1        0.29        2.29     26.88 o
 -10  -6   1        0.01       14.78     17.11 o
  -9  -6   1        7.45      -13.71     14.80 o
  -8  -6   1       31.23       38.00     47.04 o
  -7  -6   1        8.55        7.00     11.84 o
  -6  -6   1       21.57       12.97     23.74 o
  -5  -6   1      136.62      140.78     13.43 o
  -4  -6   1      119.10      126.43     11.07 o
  -3  -6   1        0.07       -2.40      6.54 o
  -2  -6   1        0.92       -2.12      3.36 o
  -1  -6   1      111.71      100.23      7.67 o
   0  -6   1      131.03      129.41      6.89 o
   1  -6   1        6.34       12.56      4.67 o
   2  -6   1      124.50      128.59     12.34 o
   3  -6   1       36.47       46.93     12.25 o
   4  -6   1      143.29      128.13     26.88 o
   5  -6   1       14.02       -4.48     15.23 o
   6  -6   1       10.30       -1.79     25.98 o
   7  -6   1        0.53       -8.96     17.02 o
   8  -6   1        3.13       -2.69     21.50 o
   9  -6   1        6.14       -3.58     34.94 o
  10  -6   1        2.88       14.34     31.36 o
  11  -6   1        5.92       15.23     32.26 o
  12  -6   1        3.08       61.83     54.66 o
 -14  -5   1        2.26       -8.96     38.53 o
 -13  -5   1        0.18        3.58     53.76 o
 -12  -5   1        0.91       16.13     41.22 o
 -11  -5   1       43.19       32.26     32.26 o
 -10  -5   1       23.48       -4.07     35.39 o
  -9  -5   1        2.96        8.90     10.33 o
  -8  -5   1       45.50       55.23      8.70 o
  -7  -5   1      160.90      152.55     10.35 o
  -6  -5   1       21.38       23.51      2.99 o
  -5  -5   1       14.67       14.93      7.25 o
  -4  -5   1       42.76       59.23      8.12 o
  -3  -5   1      292.43      308.67     14.39 o
  -2  -5   1      274.98      284.01      7.52 o
  -1  -5   1      390.45      392.23     11.43 o
   0  -5   1      218.79      249.00     10.75 o
   1  -5   1      100.83      104.59      5.84 o
   2  -5   1       53.06       51.89      7.90 o
   3  -5   1      129.04      118.32     13.61 o
   4  -5   1      176.71      170.28     17.07 o
   5  -5   1        4.96       51.97     21.50 o
   6  -5   1        0.36        3.47     12.54 o
   7  -5   1       29.90       25.89     20.16 o
   8  -5   1        1.92       -7.44     14.34 o
   9  -5   1        4.64       17.45     10.33 o
  10  -5   1       19.26       24.19     29.57 o
  11  -5   1       10.90        5.38     43.01 o
  12  -5   1        0.08        9.86     38.53 o
  13  -5   1        3.16        6.27     44.80 o
 -14  -4   1        1.40       23.30     45.70 o
 -13  -4   1        7.96       32.26     46.59 o
 -12  -4   1        7.64        3.58     28.67 o
 -11  -4   1        7.17       15.42     17.02 o
 -10  -4   1        0.90        2.61     13.77 o
  -9  -4   1        9.97       13.88      9.18 o
  -8  -4   1        8.76        4.26      8.24 o
  -7  -4   1       11.18        1.83      6.21 o
  -6  -4   1      152.42      147.54      6.80 o
  -5  -4   1       10.92       11.54      2.77 o
  -4  -4   1      301.95      285.61      7.86 o
  -3  -4   1       53.06       63.10      5.34 o
  -2  -4   1        6.11        3.45      3.69 o
  -1  -4   1       63.62       62.15      4.16 o
   0  -4   1      120.89      118.62      5.71 o
   1  -4   1       22.11       23.98      3.15 o
   2  -4   1       28.21       17.35      5.99 o
   3  -4   1     1049.47     1028.37     43.26 o
   4  -4   1       91.13       87.34     11.71 o
   5  -4   1       20.68       30.02      5.47 o
   6  -4   1        1.89       -2.76      5.80 o
   7  -4   1        0.61       -2.46     21.06 o
   8  -4   1       42.44       24.82      8.53 o
   9  -4   1        2.21        5.40     11.85 o
  10  -4   1        7.08        7.54     17.92 o
  11  -4   1        0.32        0.36     13.02 o
  12  -4   1        1.37       54.66     39.43 o
  13  -4   1        1.50        2.69     36.74 o
 -14  -3   1        0.88      -14.34     34.05 o
 -13  -3   1        0.43       41.22     32.26 o
 -12  -3   1        6.17        6.07     16.15 o
 -11  -3   1        7.78        0.29     18.68 o
 -10  -3   1        5.32        9.75     13.09 o
  -9  -3   1       23.30        9.62     11.35 o
  -8  -3   1       27.64       28.36      8.06 o
  -7  -3   1       55.00       48.70      6.55 o
  -6  -3   1      211.19      208.89      8.91 o
  -5  -3   1       40.59       40.77      4.01 o
  -4  -3   1       13.12       14.59      2.73 o
  -3  -3   1      119.51      112.74      5.54 o
  -2  -3   1     1119.88     1095.77     20.41 o
  -1  -3   1      576.68      536.15     11.02 o
   0  -3   1       29.49       22.62      3.36 o
   1  -3   1      483.52      439.19     15.24 o
   2  -3   1      688.33      651.11     29.69 o
   3  -3   1       46.50       55.94      8.33 o
   4  -3   1       76.51       97.99      9.85 o
   5  -3   1      232.92      282.72     20.39 o
   6  -3   1       35.40       28.08      5.80 o
   7  -3   1        7.29       14.37      7.62 o
   8  -3   1        5.34       -1.32     10.08 o
   9  -3   1        8.99       -9.17     12.17 o
  10  -3   1       44.23        7.30     14.88 o
  11  -3   1        0.34       23.59     25.09 o
  12  -3   1        0.86       -6.74     16.25 o
  13  -3   1        3.13      -25.98     34.05 o
  14  -3   1        0.18       43.01     51.97 o
 -14  -2   1        0.00       79.75     50.18 o
 -13  -2   1        0.34       -2.99     27.76 o
 -12  -2   1       10.44       13.78     19.00 o
 -11  -2   1        8.88      -10.24     17.20 o
 -10  -2   1       22.90       22.85     18.37 o
  -9  -2   1       49.16       42.04     10.46 o
  -8  -2   1      268.48      271.64     15.85 o
  -7  -2   1       75.73       74.19      8.54 o
  -6  -2   1       56.85       52.20      5.16 o
  -5  -2   1      905.77      934.95     26.84 o
  -4  -2   1      171.30      168.58      5.72 o
  -3  -2   1      735.65      696.87     17.21 o
  -2  -2   1       88.03       74.24      3.25 o
  -1  -2   1     1266.57     1271.26     23.74 o
   0  -2   1      208.67      212.06      5.90 o
   1  -2   1       51.49       26.59     16.33 o
   2  -2   1        8.36        1.79      8.06 o
   3  -2   1     1733.74     1684.55     47.46 o
   4  -2   1      471.65      457.67     27.29 o
   5  -2   1      454.37      461.05     16.42 o
   6  -2   1      321.42      326.40     13.36 o
   7  -2   1      274.83      297.49     17.07 o
   8  -2   1      159.46      161.96     15.50 o
   9  -2   1      238.90      236.48     25.54 o
  10  -2   1        8.23       10.33     12.21 o
  11  -2   1        1.68       -3.42     16.58 o
  12  -2   1        0.76        7.40     20.53 o
  13  -2   1        0.38       30.46     36.74 o
  14  -2   1        0.60      -39.43     42.11 o
 -14  -1   1        0.10       13.34     23.42 o
 -13  -1   1        0.02      -12.78     58.69 o
 -12  -1   1       14.30       10.94     16.78 o
 -11  -1   1        8.15       15.21     15.17 o
 -10  -1   1       39.58       59.96     16.33 o
  -9  -1   1        2.89        2.34     10.62 o
  -8  -1   1       34.05       50.49      8.95 o
  -7  -1   1      233.49      237.46     10.94 o
  -6  -1   1       83.33       83.70      7.49 o
  -5  -1   1      572.88      608.57     14.22 o
  -4  -1   1       68.90       73.13      3.89 o
  -3  -1   1      531.35      512.62     10.55 o
  -2  -1   1     2079.18     2149.64     39.83 o
  -1  -1   1     1599.17     1461.73     26.88 o
   0  -1   1       92.80       94.23      3.93 o
   1  -1   1    10944.13     9865.77    369.25 o
   2  -1   1     5666.45     5267.07    150.56 o
   3  -1   1      606.55      577.60     22.66 o
   4  -1   1      336.26      315.05     15.97 o
   5  -1   1     1148.48     1113.28     31.69 o
   6  -1   1       23.83       13.18     10.83 o
   7  -1   1       11.82       -5.12     11.13 o
   8  -1   1      344.82      401.42     20.24 o
   9  -1   1        3.06       -0.90     12.67 o
  10  -1   1        0.70      -12.82     12.10 o
  11  -1   1       13.27        0.43     27.78 o
  12  -1   1        0.05        0.75     15.51 o
  13  -1   1       29.31       52.56     23.46 o
  14  -1   1        0.17      -19.16     26.52 o
 -14   0   1       17.78       11.20     22.57 o
 -13   0   1        3.45      -12.96     25.09 o
 -12   0   1        0.86        0.81     18.04 o
 -11   0   1       46.21       16.67     14.53 o
 -10   0   1       66.27       37.49     17.85 o
  -9   0   1       48.08       62.47     21.02 o
  -8   0   1       63.09       72.85      9.18 o
  -7   0   1      783.97      839.41     30.52 o
  -6   0   1       10.58       14.09      4.88 o
  -5   0   1       63.91       60.64      5.30 o
  -4   0   1      392.48      398.86     10.49 o
  -3   0   1     3081.22     3189.63     64.94 o
  -2   0   1     3121.80     2973.71     74.29 o
   2   0   1      231.79      244.61      9.17 o
   3   0   1    15376.57    14215.37    490.90 o
   4   0   1     1996.34     1753.35     57.26 o
   5   0   1       53.15       55.14      7.36 o
   6   0   1     4409.26     4491.00    114.17 o
   7   0   1      276.58      298.03     14.87 o
   8   0   1       35.76       33.11     11.20 o
   9   0   1      447.27      446.69     27.05 o
  10   0   1      395.02      396.77     27.42 o
  11   0   1       11.70        0.06     14.16 o
  12   0   1       10.49       13.57     18.37 o
  13   0   1       28.56       -9.79     21.85 o
  14   0   1       11.12      -15.69     19.37 o
 -14   1   1       18.22       62.38     34.05 o
 -13   1   1       15.24       12.10     25.54 o
 -12   1   1        9.91       -4.76     20.25 o
 -11   1   1       80.42       57.12     19.67 o
 -10   1   1      210.34      187.52     25.54 o
  -9   1   1       87.73      104.04     13.61 o
  -8   1   1      146.20      141.36     18.24 o
  -7   1   1      186.90      174.64     11.62 o
  -6   1   1      462.65      472.10     14.95 o
  -5   1   1      200.83      205.38      9.00 o
  -4   1   1     1467.50     1450.76     51.09 o
  -3   1   1     2037.47     1983.09     45.27 o
  -2   1   1     1776.71     1672.25     33.09 o
   2   1   1      898.29      776.24     29.81 o
   3   1   1    13467.59    12871.48    424.92 o
   4   1   1      335.85      312.66     11.36 o
   5   1   1      238.44      240.26      8.38 o
   6   1   1      146.51      154.60      9.20 o
   7   1   1      148.30      179.29     20.05 o
   8   1   1       14.76       14.65      7.99 o
   9   1   1        0.83       15.86     10.72 o
  10   1   1       67.35       59.60     15.69 o
  11   1   1       83.85      104.32     20.05 o
  12   1   1        8.02       20.61     38.98 o
  13   1   1        2.83      -50.40     33.60 o
  14   1   1       12.82       37.49     26.72 o
 -14   2   1        0.00       11.35     25.13 o
 -13   2   1       24.97       32.49     22.53 o
 -12   2   1       52.88       24.95     17.74 o
 -11   2   1        2.63        4.59     22.40 o
 -10   2   1       31.65       30.12     16.44 o
  -9   2   1      119.59      127.82     16.15 o
  -8   2   1        4.04       32.66     13.99 o
  -7   2   1       99.37       94.55     12.70 o
  -6   2   1      162.36      177.34     10.25 o
  -5   2   1      121.67      133.25      7.79 o
  -4   2   1        3.45        4.18      4.40 o
  -3   2   1       45.39       47.28      4.02 o
  -2   2   1      213.42      212.97      5.56 o
  -1   2   1       91.69       78.46      4.72 o
   0   2   1     2962.95     2494.29     99.67 o
   1   2   1    11945.26    11093.17    344.14 o
   2   2   1      192.34      133.05      3.44 o
   3   2   1    14192.88    13746.76    473.37 o
   4   2   1     3738.79     3785.16    100.23 o
   5   2   1      304.61      338.51      9.57 o
   6   2   1       87.62       82.39      6.23 o
   7   2   1        0.56        9.26      6.07 o
   8   2   1      144.45      124.70      9.36 o
   9   2   1       11.61       28.53     11.41 o
  10   2   1        2.98        6.98     27.78 o
  11   2   1        1.05       -0.24     13.77 o
  12   2   1       10.48        3.21     19.16 o
  13   2   1        0.87       -0.61     21.30 o
  14   2   1        0.23       -9.12     24.03 o
 -14   3   1        1.53       15.23     44.80 o
 -13   3   1        5.76       12.31     20.35 o
 -12   3   1        0.24      -20.80     17.44 o
 -11   3   1        5.99      -14.20     28.22 o
 -10   3   1        6.10        7.80     12.48 o
  -9   3   1      123.85      117.15     16.44 o
  -8   3   1        4.65        4.58     11.71 o
  -7   3   1       33.53       50.91     16.13 o
  -6   3   1      139.92      132.88     10.14 o
  -5   3   1        5.88        1.60      6.73 o
  -4   3   1      416.71      430.62     12.55 o
  -3   3   1      297.02      278.09      7.49 o
  -2   3   1      902.55      810.53     19.38 o
  -1   3   1     1360.76     1254.75     43.50 o
   0   3   1        1.66        6.81      2.98 o
   1   3   1    17275.15    16575.43    613.22 o
   2   3   1      221.12      196.69      5.28 o
   3   3   1      133.86      122.67      4.10 o
   4   3   1     1418.69     1366.34     38.45 o
   5   3   1      248.10      252.06      7.95 o
   6   3   1      353.98      354.50     12.17 o
   7   3   1      264.17      290.68     21.21 o
   8   3   1       77.72       70.66     11.12 o
   9   3   1        2.55       18.74     10.69 o
  10   3   1        0.13      -14.43      9.62 o
  11   3   1        0.00        0.52     19.37 o
  12   3   1       15.58       22.58     15.92 o
  13   3   1        0.43      -16.49     42.56 o
  14   3   1        0.01       58.24     46.59 o
 -13   4   1        0.04      -17.92     45.70 o
 -12   4   1        0.04       14.13     21.84 o
 -11   4   1       18.42       12.22     15.56 o
 -10   4   1       35.02       29.43     13.77 o
  -9   4   1        0.39       14.55     11.55 o
  -8   4   1       29.98       23.87      9.34 o
  -7   4   1      206.15      215.59     17.02 o
  -6   4   1      329.85      353.34     19.16 o
  -5   4   1      792.21      840.90     23.00 o
  -4   4   1       22.93       22.20      7.23 o
  -3   4   1     1180.57     1113.42     31.84 o
  -2   4   1     1073.58     1027.23     29.59 o
  -1   4   1     1050.45     1060.98     37.67 o
   0   4   1     1950.80     1792.86     51.24 o
   1   4   1     1214.00     1114.03     31.06 o
   2   4   1       25.54       21.55      3.38 o
   3   4   1       83.27       66.72     11.88 o
   4   4   1      113.42      110.48      4.32 o
   5   4   1        1.79        5.04      3.26 o
   6   4   1       49.05       50.95      9.73 o
   7   4   1        0.01       -0.97      6.17 o
   8   4   1      119.80       98.44     14.74 o
   9   4   1        0.67        8.94     14.80 o
  10   4   1        8.02        4.48     12.67 o
  11   4   1        2.11        2.17     12.25 o
  12   4   1        0.15       14.46     22.71 o
  13   4   1        3.94       -1.79     32.26 o
  14   4   1        0.37       -8.96     34.05 o
 -13   5   1        1.05      -46.59     47.49 o
 -12   5   1        0.38      -48.39     38.53 o
 -11   5   1        0.60       -3.26     40.77 o
 -10   5   1        0.52       17.90     25.54 o
  -9   5   1       39.06       48.69     11.53 o
  -8   5   1      342.00      334.86     34.94 o
  -7   5   1       30.81       19.78      7.29 o
  -6   5   1       87.43      100.31     12.99 o
  -5   5   1       16.51       17.60      9.41 o
  -4   5   1      338.49      379.34     15.13 o
  -3   5   1      182.28      189.08     11.62 o
  -2   5   1       91.35       99.43     11.19 o
  -1   5   1     4642.58     4634.74    164.92 o
   0   5   1       47.24       59.47      5.99 o
   1   5   1       10.87        9.00      3.89 o
   2   5   1     3302.24     3376.18     83.01 o
   3   5   1     1251.68     1347.97     45.28 o
   4   5   1      100.54      103.47     10.16 o
   5   5   1      147.50      155.36      6.61 o
   6   5   1     1278.65     1326.87     38.48 o
   7   5   1      169.57      198.91      9.48 o
   8   5   1       47.84       45.38      6.95 o
   9   5   1       39.33       45.05      9.32 o
  10   5   1       38.34       51.07     12.21 o
  11   5   1       66.14       41.46     14.64 o
  12   5   1        2.28        5.66     16.71 o
  13   5   1        2.45      -34.05     47.49 o
  14   5   1        1.24        5.38     27.78 o
 -13   6   1        3.37       66.31     45.70 o
 -12   6   1        0.29       -4.48     39.43 o
 -11   6   1        8.56       13.44     48.39 o
 -10   6   1       35.39       28.67     39.43 o
  -9   6   1        0.00       -8.06     31.36 o
  -8   6   1       38.49       16.13     32.26 o
  -7   6   1       87.91      127.24     25.09 o
  -6   6   1        6.15       18.82     18.82 o
  -5   6   1      384.28      356.62     34.05 o
  -4   6   1      116.12      121.40      7.16 o
  -3   6   1       91.29       92.30     12.89 o
  -2   6   1      324.27      357.74     22.33 o
  -1   6   1      194.38      205.56     14.25 o
   0   6   1      319.08      330.21     17.07 o
   1   6   1        4.98        2.01      6.49 o
   2   6   1       10.06       15.97      3.64 o
   3   6   1      314.80      323.47     14.15 o
   4   6   1       17.70       19.97      7.23 o
   5   6   1      107.98      101.91     12.62 o
   6   6   1       14.97       11.12     10.00 o
   7   6   1       60.14       65.88      7.76 o
   8   6   1        7.75        4.18      4.37 o
   9   6   1        0.64        4.46      5.41 o
  10   6   1        1.47       -1.59      9.91 o
  11   6   1       38.06       47.49     28.67 o
  12   6   1        3.10      -22.40     33.15 o
  13   6   1        1.44       80.64     52.87 o
  14   6   1        6.28      -43.01     28.67 o
 -12   7   1        1.85       28.67     43.91 o
 -11   7   1       12.09       18.82     42.11 o
 -10   7   1        1.91        5.38     35.84 o
  -9   7   1        3.01        2.69     25.09 o
  -8   7   1        7.31      -46.59     32.26 o
  -7   7   1       12.46        5.38     21.50 o
  -6   7   1       95.66      102.15     21.50 o
  -5   7   1      121.50       92.29     19.71 o
  -4   7   1        7.08        6.27     22.40 o
  -3   7   1      804.80      852.67     25.21 o
  -2   7   1       90.70      103.09     18.37 o
  -1   7   1      245.72      249.77     16.07 o
   0   7   1      480.20      489.23     24.32 o
   1   7   1       24.34       21.58      4.65 o
   2   7   1       12.75       10.41      5.57 o
   3   7   1       43.08       30.14     13.03 o
   4   7   1       20.19       36.12     12.10 o
   5   7   1       89.29      121.42     20.17 o
   6   7   1       26.85       34.77      9.23 o
   7   7   1        2.63        8.06     12.98 o
   8   7   1       67.18      107.17     19.06 o
   9   7   1        2.80       -4.48     14.57 o
  10   7   1       55.17       85.35     20.72 o
  11   7   1        2.37       37.91     29.33 o
  12   7   1        0.40        0.00     42.11 o
  13   7   1        0.15      -13.44     56.45 o
 -11   8   1        2.09       25.09     41.22 o
 -10   8   1        0.43       -8.06     36.74 o
  -9   8   1        0.53      -29.57     30.46 o
  -8   8   1        0.47        8.06     36.74 o
  -7   8   1        2.00       -8.06     23.30 o
  -6   8   1       83.68       88.71     27.78 o
  -5   8   1       50.13       42.11     28.67 o
  -4   8   1       59.89       42.11     22.40 o
  -3   8   1       91.23      128.13     20.61 o
  -2   8   1        2.19       -2.03     12.52 o
  -1   8   1        1.80       -8.27      5.52 o
   0   8   1        2.71        6.94      5.10 o
   1   8   1       11.68       17.45      6.08 o
   2   8   1       16.48       11.34      4.55 o
   3   8   1      171.08      177.84     10.14 o
   4   8   1        1.56        2.69      8.69 o
   5   8   1       29.04       18.44      9.84 o
   6   8   1      136.26      125.27     13.56 o
   7   8   1       24.82        8.57     12.37 o
   8   8   1       49.36       76.52     19.32 o
   9   8   1        9.99       24.93     16.91 o
  10   8   1        4.71      -13.16     17.47 o
  11   8   1        3.01       -7.89     20.79 o
  12   8   1        1.93        7.90     27.53 o
  13   8   1        1.63      -17.02     42.11 o
 -11   9   1        0.69       22.40     43.91 o
 -10   9   1        2.46      -10.75     36.74 o
  -9   9   1        0.59       40.32     36.74 o
  -8   9   1        0.00        8.96     46.59 o
  -7   9   1        0.51        5.38     25.09 o
  -6   9   1        0.02       24.19     23.30 o
  -5   9   1        4.43       14.34     19.71 o
  -4   9   1        4.09      -11.65     25.98 o
  -3   9   1       39.73       10.75     24.19 o
  -2   9   1       29.78       37.54     12.54 o
  -1   9   1       77.97       78.46      8.15 o
   0   9   1      249.48      285.96     13.31 o
   1   9   1       13.82        6.83      5.49 o
   2   9   1       89.09       97.44      8.17 o
   3   9   1      120.27      112.50     10.26 o
   4   9   1       26.12       40.16     13.69 o
   5   9   1       11.79      -14.15     11.34 o
   6   9   1       88.44       91.68     13.57 o
   7   9   1       15.64       16.02     11.45 o
   8   9   1       13.42       26.41     21.31 o
   9   9   1       40.14       39.98     32.26 o
  10   9   1        6.08       -9.86     32.31 o
  11   9   1        0.04       39.50     38.98 o
  12   9   1       17.92        8.06     34.05 o
 -10  10   1        0.00      -51.07     34.05 o
  -9  10   1        2.64      -23.30     34.05 o
  -8  10   1        0.76      -43.91     51.07 o
  -7  10   1        0.39        2.69     32.26 o
  -6  10   1       44.75       45.70     39.43 o
  -5  10   1        1.70      -22.40     21.50 o
  -4  10   1      111.82       91.39     23.30 o
  -3  10   1      183.18      175.62     28.67 o
  -2  10   1        8.38       -5.38     22.40 o
  -1  10   1       13.77       11.13      6.81 o
   0  10   1        6.52       13.61      7.01 o
   1  10   1       40.99       33.59      9.09 o
   2  10   1       85.23       64.12     12.37 o
   3  10   1       13.20       41.28     33.60 o
   4  10   1       70.38       62.72     16.60 o
   5  10   1      170.66      167.69     19.79 o
   6  10   1        0.46       23.15     13.58 o
   7  10   1       12.62        8.60     16.77 o
   8  10   1       34.39       23.93     33.60 o
   9  10   1        6.94      -10.75     26.88 o
  10  10   1        1.24       -3.21     25.88 o
  11  10   1        6.35      -18.82     35.84 o
  -9  11   1        8.15       34.05     36.74 o
  -8  11   1       13.72       39.43     36.74 o
  -7  11   1       32.88      -16.13     26.88 o
  -6  11   1        0.26      -20.61     24.19 o
  -5  11   1       11.16       39.43     27.78 o
  -4  11   1       14.69        7.17     23.30 o
  -3  11   1       16.76       -1.79     18.82 o
  -2  11   1       22.34        9.86     25.09 o
  -1  11   1      168.02      137.81     20.28 o
   0  11   1        2.89        2.82      9.32 o
   1  11   1       74.70       77.84     13.75 o
   2  11   1      235.58      236.37     17.49 o
   3  11   1       22.77        4.07     23.30 o
   4  11   1       50.42       59.46     15.47 o
   5  11   1       62.60       63.60     22.59 o
   6  11   1       40.40       16.64     15.45 o
   7  11   1        0.61      -15.45     16.62 o
   8  11   1       15.11       14.09     21.23 o
   9  11   1        0.81       14.30     21.85 o
  10  11   1        6.72       30.46     34.94 o
  -7  12   1        2.09        7.17     34.05 o
  -6  12   1       22.62       22.40     42.11 o
  -5  12   1        9.05      -10.75     41.22 o
  -4  12   1        0.60      -30.46     33.15 o
  -3  12   1        6.42        0.90     24.19 o
  -2  12   1        0.58       22.18     19.32 o
  -1  12   1        1.17       -7.49     17.35 o
   0  12   1       25.91       35.12     21.06 o
   1  12   1       46.54       21.50     24.19 o
   2  12   1       43.20       45.00     19.26 o
   3  12   1        0.10       -8.17     15.57 o
   4  12   1        3.69       10.79     12.39 o
   5  12   1        0.95       -7.50     13.43 o
   6  12   1        2.08        1.78     15.62 o
   7  12   1       10.32       20.50     22.28 o
   8  12   1        1.48      -11.54     22.47 o
   9  12   1        2.85       19.71     43.91 o
  -5  13   1       26.76       10.75     35.84 o
  -4  13   1        0.01      -19.71     27.78 o
  -3  13   1        0.02      -26.07     26.70 o
  -2  13   1       43.86       84.43     25.13 o
  -1  13   1       11.94       12.54     35.84 o
   0  13   1        0.02       -4.48     25.98 o
   1  13   1        0.25       34.05     25.09 o
   2  13   1        0.95       50.18     35.84 o
   3  13   1        3.56       10.75     33.15 o
   4  13   1        0.83        1.26     16.12 o
   5  13   1        3.21       18.32     18.00 o
   6  13   1        1.34        8.82     25.50 o
   7  13   1        0.62       12.54     26.19 o
   8  13   1        0.68      -11.16     30.26 o
  -3  14   1       21.45       79.75     41.22 o
  -2  14   1        8.77       47.49     40.32 o
  -1  14   1        3.89       42.11     50.18 o
   0  14   1       58.80       44.80     38.53 o
   1  14   1        5.16      -25.09     38.53 o
   2  14   1        0.05       42.11     41.22 o
   3  14   1       41.32       83.33     45.70 o
   4  14   1        5.72      -23.30     44.80 o
   5  14   1        0.33      -11.65     38.53 o
  -4 -13   2        0.40       59.14     59.14 o
  -3 -13   2        0.04      -75.27     50.18 o
  -2 -13   2        0.00      -15.23     37.63 o
  -1 -13   2        5.16      -55.55     46.59 o
   0 -13   2        3.72        5.38     34.94 o
   1 -13   2        3.29       -8.06     32.26 o
   2 -13   2       11.20       27.78     51.97 o
  -7 -12   2        6.07       18.82     34.05 o
  -6 -12   2        5.42       18.48     25.61 o
  -5 -12   2        6.33        1.79     30.46 o
  -4 -12   2        2.08       16.13     31.36 o
  -3 -12   2        0.00       13.73     21.16 o
  -2 -12   2        0.63      -30.46     26.88 o
  -1 -12   2        6.98        8.06     32.26 o
   0 -12   2       30.50       32.26     36.74 o
   1 -12   2       24.43       34.05     32.26 o
   2 -12   2        5.36       18.82     28.67 o
   3 -12   2        0.01       49.28     44.80 o
   4 -12   2        2.63       -7.65     17.91 o
   5 -12   2        9.63      -11.22     22.49 o
  -8 -11   2        4.57        7.17     27.78 o
  -7 -11   2        2.10       31.36     32.26 o
  -6 -11   2       30.93       28.36     18.32 o
  -5 -11   2       32.01       39.85     37.06 o
  -4 -11   2       23.61       23.02     16.95 o
  -3 -11   2       34.76       16.69     14.22 o
  -2 -11   2       17.43       64.51     38.53 o
  -1 -11   2        2.60        3.58     23.30 o
   0 -11   2        0.83       15.23     24.19 o
   1 -11   2        0.58       -6.27     27.78 o
   2 -11   2        0.49        9.55     17.00 o
   3 -11   2        3.53       43.78     25.98 o
   4 -11   2        0.59      -20.13     23.60 o
   5 -11   2        0.04       10.75     29.57 o
   6 -11   2        3.09      -17.02     29.57 o
   7 -11   2        0.30      -44.80     33.15 o
 -10 -10   2        2.60       11.65     38.53 o
  -9 -10   2       25.26      -17.92     30.46 o
  -8 -10   2        2.57       21.90     26.70 o
  -7 -10   2        2.25        8.06     40.77 o
  -6 -10   2        9.23       -5.24     21.15 o
  -5 -10   2       64.86       88.63     22.57 o
  -4 -10   2       34.02       40.05     14.39 o
  -3 -10   2       62.80       77.76     21.69 o
  -2 -10   2       89.46       66.62     15.14 o
  -1 -10   2       24.19       18.96      9.69 o
   0 -10   2       27.87       25.54     17.11 o
   1 -10   2        5.43       -2.62     16.78 o
   2 -10   2       46.53       47.34     21.22 o
   3 -10   2       13.94       20.61     17.89 o
   4 -10   2        0.27      -29.57     23.30 o
   5 -10   2       50.04        5.38     36.74 o
   6 -10   2        9.53       15.23     26.88 o
   7 -10   2        0.02       17.02     31.36 o
   8 -10   2        5.86      -41.22     34.05 o
 -11  -9   2        4.97       -7.17     38.53 o
 -10  -9   2        4.09      -17.92     52.87 o
  -9  -9   2        3.28       -1.51     22.16 o
  -8  -9   2        3.90        3.15     21.13 o
  -7  -9   2        0.03       10.10     20.65 o
  -6  -9   2       22.79       37.50     16.35 o
  -5  -9   2        3.76        5.02     11.37 o
  -4  -9   2       34.00       39.57     13.39 o
  -3  -9   2       42.45       30.79     33.15 o
  -2  -9   2        0.02       -1.68      9.27 o
  -1  -9   2      550.63      573.51     24.48 o
   0  -9   2      278.86      256.89     17.67 o
   1  -9   2       86.00      111.90     18.98 o
   2  -9   2      356.50      348.68     27.93 o
   3  -9   2       94.33      102.60     17.35 o
   4  -9   2       75.35      106.63     21.50 o
   5  -9   2       47.53       81.54     36.74 o
   6  -9   2       29.60      -13.44     23.30 o
   7  -9   2       26.76       41.22     27.78 o
   8  -9   2        0.00       -3.58     35.84 o
   9  -9   2       12.16       17.92     41.22 o
  10  -9   2        0.04       64.51     60.03 o
 -12  -8   2        2.16      -25.98     39.43 o
 -11  -8   2        1.39       59.14     49.28 o
 -10  -8   2        8.16       -3.17     45.25 o
  -9  -8   2        0.82       41.22     34.94 o
  -8  -8   2       12.59       11.90     19.58 o
  -7  -8   2        4.34       -1.79     21.50 o
  -6  -8   2        0.03        3.43     11.31 o
  -5  -8   2        0.85       -3.83     12.49 o
  -4  -8   2        4.58       -9.48     10.20 o
  -3  -8   2       31.79       19.88      4.56 o
  -2  -8   2       59.05       55.75      8.19 o
  -1  -8   2       50.50       35.92      6.39 o
   0  -8   2       66.61       72.72      8.14 o
   1  -8   2      256.61      247.42     23.20 o
   2  -8   2      280.65      244.76     24.64 o
   3  -8   2       43.93       47.49     15.23 o
   4  -8   2      255.12      235.65     32.26 o
   5  -8   2      151.79      185.48     34.94 o
   6  -8   2        6.62        8.06     25.09 o
   7  -8   2       43.05       36.74     26.88 o
   8  -8   2        0.82       23.30     35.84 o
   9  -8   2        0.12      -43.01     46.59 o
  10  -8   2       13.62       20.61     35.84 o
 -12  -7   2       14.96        8.06     48.39 o
 -11  -7   2        6.43      -18.04     23.60 o
 -10  -7   2       12.57        7.06     21.52 o
  -9  -7   2        0.16        6.60     19.77 o
  -8  -7   2       53.16       14.69     21.74 o
  -7  -7   2      129.47      128.57     20.41 o
  -6  -7   2       13.23       29.19     15.69 o
  -5  -7   2      197.61      203.86     17.09 o
  -4  -7   2      105.65      102.81     12.33 o
  -3  -7   2      183.60      175.00     16.89 o
  -2  -7   2      336.91      347.22     13.29 o
  -1  -7   2       17.70        8.45      5.51 o
   0  -7   2      186.26      173.39      9.17 o
   1  -7   2      341.14      331.35     12.99 o
   2  -7   2       66.44       47.30     42.56 o
   3  -7   2        0.53      -20.61     15.23 o
   4  -7   2      157.44      187.27     27.78 o
   5  -7   2      108.69      160.39     31.36 o
   6  -7   2      118.79      120.07     26.88 o
   7  -7   2        5.19       12.54     23.30 o
   8  -7   2        5.79       16.13     37.63 o
   9  -7   2       14.71        3.58     30.46 o
  10  -7   2        4.99        8.96     48.39 o
  11  -7   2        0.00        4.48     50.18 o
 -13  -6   2        4.23       41.22     61.83 o
 -12  -6   2        0.36       13.44     31.36 o
 -11  -6   2        0.77       -0.72     29.12 o
 -10  -6   2        0.35       -4.36     23.12 o
  -9  -6   2       17.31       24.27     16.94 o
  -8  -6   2       12.94      -12.22     17.71 o
  -7  -6   2      157.73      159.64     17.71 o
  -6  -6   2       15.23       45.70     20.16 o
  -5  -6   2       22.03       16.72      9.48 o
  -4  -6   2      179.18      184.11     14.63 o
  -3  -6   2        1.54        5.59      3.04 o
  -2  -6   2      249.95      258.36      9.67 o
  -1  -6   2       22.74       29.18      5.63 o
   0  -6   2      111.94      104.47      8.02 o
   1  -6   2       76.84       75.73      8.41 o
   2  -6   2       86.32       96.10     11.99 o
   3  -6   2        2.17       18.56     10.75 o
   4  -6   2      159.51      144.26     29.57 o
   5  -6   2        7.90       -7.17     15.23 o
   6  -6   2        0.00       23.30     26.88 o
   7  -6   2        0.42      -19.71     30.46 o
   8  -6   2        1.26       16.13     18.82 o
   9  -6   2       13.75       47.49     33.15 o
  10  -6   2        0.00       46.59     45.70 o
  11  -6   2        2.53      -21.50     40.32 o
  12  -6   2        0.28      -12.54     43.01 o
 -13  -5   2        0.00       12.54     51.97 o
 -12  -5   2        0.10       53.76     44.80 o
 -11  -5   2        0.01       15.23     27.78 o
 -10  -5   2        1.03      -15.49     15.17 o
  -9  -5   2        6.45        3.88      9.31 o
  -8  -5   2        2.46        3.23      5.69 o
  -7  -5   2        6.51        6.61      4.38 o
  -6  -5   2      115.24      108.55      6.37 o
  -5  -5   2      232.16      267.60     10.00 o
  -4  -5   2        2.08       -2.46      2.26 o
  -3  -5   2       17.39       11.65      4.88 o
  -2  -5   2      869.76      882.90     18.60 o
  -1  -5   2        5.13        6.00      5.25 o
   0  -5   2      724.47      712.75     20.20 o
   1  -5   2       84.70       82.75      6.52 o
   2  -5   2      111.40      101.64     10.44 o
   3  -5   2       13.82       14.46      9.44 o
   4  -5   2       11.55        5.38     12.54 o
   5  -5   2        3.40        0.00     15.23 o
   6  -5   2       77.26      113.80     21.50 o
   7  -5   2        0.04       15.31     21.95 o
   8  -5   2       45.73       40.22     13.44 o
   9  -5   2       25.32       35.10     11.43 o
  10  -5   2        4.58       -7.17     27.78 o
  11  -5   2        3.78       -8.96     32.26 o
  12  -5   2        4.41        0.00     41.22 o
  13  -5   2        0.59      -11.65     43.01 o
 -14  -4   2        0.08      -46.59     48.39 o
 -13  -4   2        2.89      -26.88     56.45 o
 -12  -4   2        0.00       -9.86     30.46 o
 -11  -4   2       39.23       51.97     26.88 o
 -10  -4   2        4.80        5.88     13.58 o
  -9  -4   2        0.99       -5.62      8.72 o
  -8  -4   2      120.53      127.85     10.69 o
  -7  -4   2       12.97       14.57      5.20 o
  -6  -4   2       31.41       26.97      4.72 o
  -5  -4   2      327.82      311.33     10.01 o
  -4  -4   2       45.89       50.29      5.81 o
  -3  -4   2       24.25       26.90      4.65 o
  -2  -4   2      262.80      226.54      9.55 o
  -1  -4   2      909.70      877.71     18.81 o
   0  -4   2       63.51       80.95      4.87 o
   1  -4   2       33.56       37.27      4.75 o
   2  -4   2        0.96        5.56      4.90 o
   3  -4   2      583.07      595.66     29.16 o
   4  -4   2      402.91      395.10     47.94 o
   5  -4   2       72.78       73.35      7.62 o
   6  -4   2        1.26        5.17      6.27 o
   7  -4   2        4.04        0.38      7.17 o
   8  -4   2        1.04       -3.70      9.13 o
   9  -4   2        2.10       15.28     15.23 o
  10  -4   2        3.59        2.51     14.91 o
  11  -4   2        0.65      -22.40     38.53 o
  12  -4   2        0.14      -23.30     35.84 o
  13  -4   2        0.02      -29.57     48.39 o
 -14  -3   2        1.46        5.38     29.57 o
 -13  -3   2        1.31        8.06     27.78 o
 -12  -3   2       21.49      -40.32     26.88 o
 -11  -3   2        1.37       16.52     15.50 o
 -10  -3   2        0.10       14.91     13.16 o
  -9  -3   2       43.19       23.17      8.02 o
  -8  -3   2       89.19       98.70     11.90 o
  -7  -3   2      441.53      475.16     22.88 o
  -6  -3   2       10.74        1.78      4.72 o
  -5  -3   2      244.60      241.29     10.02 o
  -4  -3   2      125.48      122.73      4.99 o
  -3  -3   2     1078.26     1045.96     30.81 o
  -2  -3   2      541.20      616.24     13.00 o
  -1  -3   2     1137.23     1035.78     19.26 o
   0  -3   2      933.63      966.23     21.62 o
   1  -3   2      158.24      141.40     11.57 o
   2  -3   2      156.63      165.02     10.38 o
   3  -3   2      891.22      828.27     42.11 o
   4  -3   2      490.40      476.77     66.31 o
   5  -3   2      102.44       92.18      9.32 o
   6  -3   2       10.71       -0.56      8.96 o
   7  -3   2       33.98        7.48     17.47 o
   8  -3   2      135.22      149.88     25.54 o
   9  -3   2       75.55      104.60     14.85 o
  10  -3   2        8.65       29.59     14.41 o
  11  -3   2        0.65        6.81     14.91 o
  12  -3   2        5.95       11.26     55.11 o
  13  -3   2        0.01      -13.44     39.43 o
  14  -3   2        2.22      -11.65     65.41 o
 -14  -2   2        2.22       41.22     37.63 o
 -13  -2   2        1.76       -0.69     28.19 o
 -12  -2   2        7.81       12.24     36.74 o
 -11  -2   2        0.03        1.79     26.88 o
 -10  -2   2        0.10      -19.67     13.13 o
  -9  -2   2      122.49      124.27     14.63 o
  -8  -2   2        0.89       20.99      9.35 o
  -7  -2   2      409.95      460.53     33.60 o
  -6  -2   2       78.32       79.01      9.75 o
  -5  -2   2      164.13      162.83      7.06 o
  -4  -2   2      853.31      909.64     17.11 o
  -3  -2   2        0.09       -0.54      2.11 o
  -2  -2   2      476.29      538.78     11.16 o
  -1  -2   2      692.95      641.11     12.31 o
   0  -2   2        6.09        9.61      2.26 o
   1  -2   2       18.03       19.83      2.60 o
   2  -2   2       70.99       78.86     11.65 o
   3  -2   2      233.46      221.36     14.25 o
   4  -2   2      143.29      117.19     13.26 o
   5  -2   2       14.05       11.07      8.80 o
   6  -2   2      151.49      151.27     11.15 o
   7  -2   2        0.13       -3.83      7.03 o
   8  -2   2      146.23      125.59     14.09 o
   9  -2   2        0.13       21.58     12.99 o
  10  -2   2       15.56       17.02     33.15 o
  11  -2   2        0.00      -18.99     12.66 o
  12  -2   2        6.03       12.54     21.43 o
  13  -2   2        9.45       26.45     22.48 o
  14  -2   2        0.95       -3.58     41.22 o
 -14  -1   2        1.58      -38.83     25.88 o
 -13  -1   2        0.01      -28.95     21.54 o
 -12  -1   2        6.10       15.22     17.41 o
 -11  -1   2        0.20       13.22     16.82 o
 -10  -1   2       14.71        0.80     15.28 o
  -9  -1   2        4.30       31.15     14.41 o
  -8  -1   2       16.80       24.10      9.72 o
  -7  -1   2      206.14      218.86     12.09 o
  -6  -1   2      583.66      598.57     18.46 o
  -5  -1   2       28.69       34.13      4.64 o
  -4  -1   2     1684.81     1661.20     38.07 o
  -3  -1   2      137.33      146.77      7.95 o
  -2  -1   2      104.58      112.22      3.56 o
  -1  -1   2     2712.93     2444.61     46.37 o
   0  -1   2     1249.69     1169.13     22.81 o
   1  -1   2        8.55        8.96      5.38 o
   2  -1   2      119.54      120.28      8.80 o
   3  -1   2       30.86       30.34      6.24 o
   4  -1   2     3027.69     2864.99    100.88 o
   5  -1   2       55.32       48.10     10.97 o
   6  -1   2       99.23      107.87      9.23 o
   7  -1   2      552.96      603.70     31.81 o
   8  -1   2      128.83      142.84     16.13 o
   9  -1   2      140.10      149.73     17.74 o
  10  -1   2        0.29       -9.28     39.87 o
  11  -1   2       18.42       12.83     14.80 o
  12  -1   2        3.09      -12.96     16.75 o
  13  -1   2        6.73       -0.97     20.06 o
  14  -1   2        2.31        5.19     21.69 o
 -14   0   2        0.03      -30.24     20.39 o
 -13   0   2        2.62        8.39     18.24 o
 -12   0   2       21.57        7.98     16.97 o
 -11   0   2        4.93       -4.58     28.67 o
 -10   0   2        0.89      -17.98     11.99 o
  -9   0   2       35.04       42.21     14.40 o
  -8   0   2        0.01       -2.39      7.74 o
  -7   0   2      289.30      320.79     16.29 o
  -6   0   2      244.25      231.10     10.57 o
  -5   0   2       63.30       50.59      5.64 o
  -4   0   2     2313.83     2374.81     43.43 o
  -3   0   2      773.46      732.74     14.64 o
  -2   0   2      141.03      134.90      4.14 o
  -1   0   2     5226.85     4929.58     92.66 o
   0   0   2     1123.66      953.77     26.88 o
   1   0   2        5.59       14.84      3.80 o
   2   0   2     1328.76     1237.90     43.01 o
   3   0   2      133.31      117.38      9.44 o
   4   0   2       57.87       61.03      7.60 o
   5   0   2       42.50       43.61     12.54 o
   6   0   2       99.27      110.49     12.05 o
   7   0   2      613.71      616.72     24.77 o
   8   0   2       36.13       37.46     11.35 o
   9   0   2       85.79       79.61     14.53 o
  10   0   2       69.56       98.88     25.98 o
  11   0   2        8.26      -14.30     15.80 o
  12   0   2       22.64       -6.92     16.55 o
  13   0   2       13.78       14.36     20.20 o
  14   0   2        0.06      -14.79     47.94 o
 -14   1   2       13.75       18.94     36.74 o
 -13   1   2       10.83      -12.54     28.67 o
 -12   1   2        0.34       39.43     31.36 o
 -11   1   2       25.71       16.01     14.16 o
 -10   1   2       13.02       15.48     13.90 o
  -9   1   2        0.02       18.39     13.55 o
  -8   1   2        6.23       10.75     10.77 o
  -7   1   2      678.18      715.25     23.27 o
  -6   1   2       47.68       53.03      6.02 o
  -5   1   2      522.04      574.60     18.80 o
  -4   1   2     5426.50     5471.52    111.08 o
  -3   1   2      753.94      742.51     20.67 o
  -2   1   2       33.27       57.23      6.08 o
  -1   1   2     8915.41     8425.62    225.13 o
   1   1   2        5.16       10.95      2.16 o
   2   1   2     1563.73     1533.89     40.76 o
   3   1   2     1858.83     1751.01     52.65 o
   4   1   2      759.91      652.06     24.75 o
   5   1   2     1741.06     1789.49     65.71 o
   6   1   2      519.89      510.53     47.47 o
   7   1   2       38.86       42.85      6.91 o
   8   1   2      283.72      263.34     19.40 o
   9   1   2        2.85        3.85     12.10 o
  10   1   2        8.63       10.55     13.95 o
  11   1   2       65.71       54.37     18.30 o
  12   1   2        7.48       13.13     17.57 o
  13   1   2        2.93       52.26     29.28 o
  14   1   2        0.02      -10.75     21.54 o
 -14   2   2        0.01       11.20     40.77 o
 -13   2   2       11.80      -14.88     20.72 o
 -12   2   2       10.66      -14.64     15.92 o
 -11   2   2        5.66      -19.46     14.88 o
 -10   2   2       16.53       27.33     20.16 o
  -9   2   2        0.65       11.89     13.77 o
  -8   2   2       31.64       11.70     10.30 o
  -7   2   2      111.90      132.79     16.01 o
  -6   2   2        2.53        9.77      7.10 o
  -5   2   2      273.49      292.52     12.20 o
  -4   2   2      178.61      182.79      7.50 o
  -3   2   2      262.95      248.89      7.76 o
  -2   2   2      824.84      847.95     19.52 o
  -1   2   2     1156.33     1106.38     36.96 o
   0   2   2       29.59       32.59      4.30 o
   1   2   2     1431.03     1360.30     26.44 o
   2   2   2     1162.10     1129.19     22.73 o
   3   2   2      183.49      199.14      7.05 o
   4   2   2      605.37      669.29     26.76 o
   5   2   2      146.15      150.98      9.05 o
   6   2   2      241.87      206.93     10.85 o
   7   2   2        9.18        3.89      7.50 o
   8   2   2        3.49       -7.94      8.24 o
   9   2   2       75.05       81.47     15.28 o
  10   2   2        9.12       32.89     14.25 o
  11   2   2        2.50        3.74     14.25 o
  12   2   2        3.70       -2.69     17.74 o
  13   2   2        9.58        1.76     24.31 o
  14   2   2        2.32      -18.82     25.98 o
 -14   3   2        0.43       -9.73     28.67 o
 -13   3   2        3.22       33.49     37.18 o
 -12   3   2       19.47        4.62     24.64 o
 -11   3   2       18.06       45.33     20.53 o
 -10   3   2       60.80       81.31     24.64 o
  -9   3   2       37.65       66.65     17.47 o
  -8   3   2      115.97      115.21     11.63 o
  -7   3   2       34.77       31.04     10.00 o
  -6   3   2      127.93      134.82      8.89 o
  -5   3   2       52.29       56.59      6.70 o
  -4   3   2      240.57      237.76     12.03 o
  -3   3   2      198.00      206.70      8.10 o
  -2   3   2      351.30      339.38     11.95 o
  -1   3   2     1591.08     1566.48     47.17 o
   0   3   2     7861.52     7388.36    280.52 o
   1   3   2     2121.39     2119.19     63.95 o
   2   3   2    22666.69    22999.90   1253.54 o
   3   3   2     7863.10     7784.72    169.11 o
   4   3   2     3198.75     3327.77     79.13 o
   5   3   2     4266.30     4404.55    155.43 o
   6   3   2     1371.74     1425.44     39.68 o
   7   3   2      193.31      207.96     13.26 o
   8   3   2       33.47       29.22      8.09 o
   9   3   2        0.09        5.75      9.59 o
  10   3   2        9.83       10.31     21.06 o
  11   3   2        4.92      -17.34     14.20 o
  12   3   2       12.14        0.11     19.95 o
  13   3   2        0.04       11.34     19.13 o
  14   3   2        1.13       -6.04     18.45 o
 -13   4   2        0.05      -16.67     21.02 o
 -12   4   2       23.05       22.51     19.26 o
 -11   4   2        4.00       10.75     45.70 o
 -10   4   2        5.25        4.87     15.70 o
  -9   4   2      262.43      226.22     21.69 o
  -8   4   2       24.57       -4.04     10.03 o
  -7   4   2        6.97      -10.47      7.17 o
  -6   4   2        1.05       -6.53      6.50 o
  -5   4   2      513.98      513.54     16.87 o
  -4   4   2      280.52      242.34     11.34 o
  -3   4   2      163.18      163.50      7.71 o
  -2   4   2      209.43      222.21     12.25 o
  -1   4   2       18.31       33.10      6.27 o
   0   4   2     1627.14     1573.35     56.40 o
   1   4   2     2485.16     2470.80     85.87 o
   2   4   2      342.53      382.73     10.32 o
   3   4   2      120.82      123.89      8.18 o
   4   4   2       65.35       66.20      4.12 o
   5   4   2      217.88      234.45      9.62 o
   6   4   2      105.55      110.52      7.26 o
   7   4   2        8.23       -3.24      5.10 o
   8   4   2        9.52        5.49      6.41 o
   9   4   2       10.29       18.92      7.26 o
  10   4   2        3.60        3.04      8.93 o
  11   4   2        4.38        6.06     11.45 o
  12   4   2        0.14        2.29     25.09 o
  13   4   2        0.43        5.38     17.44 o
  14   4   2        1.29      -32.26     29.57 o
 -13   5   2        0.28       14.34     61.83 o
 -12   5   2       10.25       -5.38     37.63 o
 -11   5   2       14.69        9.28     29.57 o
 -10   5   2       23.38       20.01     13.62 o
  -9   5   2       42.39       11.85     56.00 o
  -8   5   2      239.25      289.21     21.29 o
  -7   5   2       16.78       34.16      8.50 o
  -6   5   2        2.39       -8.06      6.80 o
  -5   5   2        0.02        2.91      6.92 o
  -4   5   2       46.41       51.06      7.60 o
  -3   5   2        0.82       -3.37      4.70 o
  -2   5   2      748.39      721.94     30.49 o
  -1   5   2       31.99       30.36      7.90 o
   0   5   2      882.89      953.22     41.47 o
   1   5   2      996.35     1008.56     31.25 o
   2   5   2      165.80      157.78      7.62 o
   3   5   2      145.18      135.38      5.33 o
   4   5   2      239.75      237.77      8.97 o
   5   5   2      242.64      245.62     10.37 o
   6   5   2      112.48      121.01      8.83 o
   7   5   2       94.47       93.42      7.12 o
   8   5   2       17.41       23.51      7.32 o
   9   5   2       69.52       63.53      9.59 o
  10   5   2        8.07        7.69     10.68 o
  11   5   2        0.54        3.17     14.16 o
  12   5   2       11.32      -13.22     18.82 o
  13   5   2       16.99      -12.54     46.59 o
  14   5   2        1.26      -48.39     32.26 o
 -13   6   2        1.74       -9.86     43.91 o
 -12   6   2        0.00      -58.24     42.11 o
 -11   6   2        2.56       38.53     54.66 o
 -10   6   2        4.91       -5.54     17.47 o
  -9   6   2        3.22      -31.36     26.88 o
  -8   6   2      108.43      112.00     29.57 o
  -7   6   2      400.62      363.21     40.32 o
  -6   6   2       98.64      129.17     19.26 o
  -5   6   2      226.34      248.09     14.75 o
  -4   6   2      440.08      472.47     18.74 o
  -3   6   2      385.61      390.88     14.70 o
  -2   6   2     2063.40     2168.66     86.92 o
  -1   6   2      636.52      673.04     26.24 o
   0   6   2       60.98       50.24      7.10 o
   1   6   2     1223.40     1260.05     36.91 o
   2   6   2        2.40        0.14      4.14 o
   3   6   2       41.09       38.49      7.51 o
   4   6   2      506.46      513.72     13.43 o
   5   6   2      107.22      116.40     13.29 o
   6   6   2       22.67       30.28      4.30 o
   7   6   2       48.64       56.52      6.71 o
   8   6   2       83.17       91.77      8.29 o
   9   6   2       38.81       34.03      7.40 o
  10   6   2        1.11        5.25     13.91 o
  11   6   2       25.23       23.61     15.28 o
  12   6   2        0.72        9.86     28.67 o
  13   6   2        0.04      -23.30     48.39 o
  14   6   2        2.13        5.38     31.36 o
 -12   7   2        1.92      -42.11     47.49 o
 -11   7   2        6.66       43.01     38.53 o
 -10   7   2        3.77       21.50     31.36 o
  -9   7   2       10.38       17.02     28.67 o
  -8   7   2       18.26       -2.69     21.50 o
  -7   7   2        9.48       21.50     20.61 o
  -6   7   2      222.24      235.11     23.30 o
  -5   7   2       72.75       74.46      8.64 o
  -4   7   2      165.26      176.02     13.45 o
  -3   7   2        1.46       -7.54      5.38 o
  -2   7   2      215.61      196.27     16.15 o
  -1   7   2      628.86      632.42     30.05 o
   0   7   2      567.05      579.78     24.71 o
   1   7   2      319.15      303.54     12.15 o
   2   7   2      721.37      710.56     25.35 o
   3   7   2      475.21      504.47     14.74 o
   4   7   2        3.91        4.59      6.73 o
   5   7   2      223.00      247.18     17.07 o
   6   7   2       65.69       80.59     11.35 o
   7   7   2        2.68       -2.57      3.31 o
   8   7   2       82.28       76.36      8.54 o
   9   7   2       53.37       48.79     10.45 o
  10   7   2        2.91        2.62     28.22 o
  11   7   2       41.52        3.58     27.78 o
  13   7   2        0.08       38.53     39.43 o
 -11   8   2        1.20      -31.36     40.32 o
 -10   8   2        0.00      -45.70     30.46 o
  -9   8   2        0.39        8.96     30.46 o
  -8   8   2        3.28      -11.65     31.36 o
  -7   8   2       42.58       58.24     28.67 o
  -6   8   2       22.41       42.11     21.50 o
  -5   8   2       79.92       93.64      8.32 o
  -4   8   2        1.42       -3.58      5.38 o
  -3   8   2       17.95       20.81     21.06 o
  -2   8   2       41.49       20.61     13.44 o
  -1   8   2      154.02      175.75     16.15 o
   0   8   2       36.96       31.61     14.34 o
   1   8   2       64.08       72.56      9.77 o
   2   8   2        0.02      -10.75      7.17 o
   3   8   2       14.78       15.84      4.16 o
   4   8   2       13.48       31.36     12.90 o
   5   8   2        0.25       -4.94     11.71 o
   6   8   2        0.20       15.71      9.41 o
   7   8   2       51.18       55.84     13.39 o
   8   8   2        0.00        7.83     13.61 o
   9   8   2        4.34       -4.43     17.02 o
  10   8   2        0.00      -28.33     18.89 o
  11   8   2       11.16       29.68     27.78 o
  12   8   2        2.33      -41.67     27.78 o
  13   8   2        0.92       11.65     40.32 o
 -11   9   2        0.01      -10.75     42.11 o
 -10   9   2        0.06      -27.78     36.74 o
  -9   9   2        6.76       10.75     35.84 o
  -8   9   2        0.00       27.78     29.57 o
  -7   9   2        7.94       38.53     25.09 o
  -6   9   2        0.99      -26.88     29.57 o
  -5   9   2        5.05        3.58     16.13 o
  -4   9   2       40.76       41.22     18.82 o
  -3   9   2       44.16       60.73      7.70 o
  -2   9   2       49.54       63.62     17.92 o
  -1   9   2      219.76      177.39     23.74 o
   0   9   2       27.21       26.08      8.68 o
   1   9   2        4.78       13.80      6.68 o
   2   9   2        0.05       -4.57      4.84 o
   3   9   2       24.70       24.07     11.01 o
   4   9   2        0.02       -8.34      8.24 o
   5   9   2       11.59       24.30     10.86 o
   6   9   2        1.66       19.98     10.32 o
   7   9   2       59.22       68.44     17.03 o
   8   9   2        4.12       -5.63     13.61 o
   9   9   2        0.50      -20.74     17.71 o
  10   9   2        2.70        7.62     17.74 o
  11   9   2        0.00      -22.06     28.22 o
  12   9   2        0.99      -13.44     42.11 o
 -10  10   2        0.95        4.48     42.11 o
  -9  10   2        2.71       -1.79     38.53 o
  -8  10   2        0.00        6.27     28.67 o
  -7  10   2        2.08       17.92     39.43 o
  -6  10   2        6.83       22.40     25.98 o
  -5  10   2       21.90       56.45     24.19 o
  -4  10   2        1.18       -1.79     18.82 o
  -3  10   2        0.35      -18.82     23.30 o
  -2  10   2      233.18      238.05     16.13 o
  -1  10   2        0.25        7.61     12.08 o
   0  10   2       30.61       68.99     23.30 o
   1  10   2        1.90       -9.06      8.35 o
   2  10   2       50.44       40.45      9.70 o
   3  10   2       80.63       69.79      8.15 o
   4  10   2       67.84       65.10     14.23 o
   5  10   2        7.71       21.34     11.52 o
   6  10   2       16.56       14.66     13.86 o
   7  10   2       11.48        4.54     14.56 o
   8  10   2        0.65        3.27     14.71 o
   9  10   2        9.19      -26.34     34.05 o
  10  10   2        0.01        6.27     39.43 o
  11  10   2        2.66       -6.50     25.32 o
  12  10   2        3.84      -25.98     44.80 o
  -9  11   2        2.85      -53.76     40.32 o
  -8  11   2        3.46       61.83     58.24 o
  -7  11   2        2.20       -1.79     33.15 o
  -6  11   2        5.30       -3.58     25.98 o
  -5  11   2       30.14       26.88     26.88 o
  -4  11   2       17.97      -49.73     33.15 o
  -3  11   2       12.92        0.90     23.30 o
  -2  11   2        2.39       13.44     25.09 o
  -1  11   2       58.20       32.84     34.94 o
   0  11   2        9.32        1.32      8.47 o
   1  11   2       15.25       20.86     12.75 o
   2  11   2        0.99        1.38      8.25 o
   3  11   2      108.61      102.70     20.19 o
   4  11   2        1.42       11.60     12.05 o
   5  11   2       31.56       41.87     17.04 o
   6  11   2        6.70       40.53     17.92 o
   7  11   2       13.03        7.47     15.59 o
   8  11   2       40.84       55.10     18.78 o
   9  11   2        4.87       29.77     23.75 o
  10  11   2        3.26        2.07     23.34 o
  11  11   2        5.13       17.92     54.66 o
  -8  12   2        2.71       90.50     47.49 o
  -7  12   2        1.16      -34.05     40.32 o
  -6  12   2        6.26        4.48     29.57 o
  -5  12   2        7.60       13.44     42.11 o
  -4  12   2        0.44      -36.29     24.19 o
  -3  12   2       31.21       58.24     25.98 o
  -2  12   2        7.46        1.79     26.88 o
  -1  12   2       14.42        8.46     14.09 o
   0  12   2       57.11       66.04     16.18 o
   1  12   2       30.62       44.01     16.94 o
   2  12   2       55.09       69.86     17.74 o
   3  12   2        5.02       -5.12     13.75 o
   4  12   2        6.44      -19.07     20.61 o
   5  12   2        0.45       15.13     16.33 o
   6  12   2        1.06      -12.80     14.88 o
   7  12   2        7.59       41.88     24.23 o
   8  12   2        1.94      -15.14     19.18 o
   9  12   2        0.72      -10.50     23.00 o
  10  12   2        0.07       -5.38     39.43 o
  -6  13   2       14.49       28.67     48.39 o
  -5  13   2        3.47        5.38     33.15 o
  -4  13   2        1.79       -0.90     27.78 o
  -3  13   2       11.43        8.96     29.57 o
  -2  13   2        6.57       10.19     20.25 o
  -1  13   2       14.51       10.75     27.78 o
   0  13   2        4.52       30.46     36.74 o
   1  13   2       18.15       58.24     45.70 o
   2  13   2       75.67       65.41     32.26 o
   3  13   2       15.19      -22.05     21.06 o
   4  13   2       18.98       20.56     16.69 o
   5  13   2       45.35       57.79     27.56 o
   6  13   2        0.82      -31.74     23.91 o
   7  13   2        4.82       36.55     20.78 o
   8  13   2        4.60       27.51     42.11 o
  -4  14   2        1.27       10.75     29.57 o
  -3  14   2        3.36       35.60     24.86 o
  -2  14   2        0.85      -27.78     31.36 o
  -1  14   2        1.23        9.86     42.11 o
   0  14   2        0.81      -16.13     36.74 o
   2  14   2        2.30       59.14     50.18 o
   3  14   2        3.95      -43.69     29.12 o
   4  14   2        1.04       34.89     33.13 o
   6  14   2        7.46       43.81     23.21 o
   1  15   2        1.66       33.15     43.91 o
   2  15   2        2.64       31.36     58.24 o
  -5 -12   3        0.01       -8.96     51.97 o
  -4 -12   3        0.01      -17.02     34.94 o
  -3 -12   3        2.23       22.40     33.15 o
  -2 -12   3       10.39      -17.02     29.57 o
  -1 -12   3        3.69       18.82     34.05 o
   0 -12   3       12.15       25.09     34.94 o
   1 -12   3        6.86       25.98     33.15 o
   2 -12   3        1.70       21.50     29.57 o
   3 -12   3        0.09       25.98     44.80 o
   4 -12   3        0.07       60.03     34.05 o
  -7 -11   3       40.05       22.40     30.46 o
  -6 -11   3        0.69       17.02     29.57 o
  -5 -11   3        4.62       -3.19     17.86 o
  -4 -11   3       24.04       20.54     27.05 o
  -3 -11   3       30.16       46.12     30.02 o
  -2 -11   3       51.35       54.66     34.05 o
  -1 -11   3       40.09       54.66     31.36 o
   0 -11   3       50.05        8.06     25.98 o
   1 -11   3        0.60        7.17     26.88 o
   2 -11   3        7.96       20.61     33.15 o
   3 -11   3       25.78       24.13     20.98 o
   4 -11   3        5.49       16.00     30.91 o
   5 -11   3        0.79      -36.43     24.29 o
   6 -11   3        9.79       -2.00     20.86 o
  -9 -10   3        3.88      -19.71     51.97 o
  -8 -10   3       13.40      -49.28     43.91 o
  -7 -10   3       21.69       49.64     22.87 o
  -6 -10   3        2.62       -1.79     33.15 o
  -5 -10   3        2.59        4.89     15.26 o
  -4 -10   3       12.87       -3.88     16.15 o
  -3 -10   3       71.99       78.15     35.10 o
  -2 -10   3       38.30       46.49     16.79 o
  -1 -10   3       18.52       29.57     21.50 o
   0 -10   3        4.43       27.78     26.88 o
   1 -10   3       61.77       40.24     18.24 o
   2 -10   3        3.34      -11.14     20.16 o
   3 -10   3        2.24      -12.86     23.07 o
   4 -10   3       48.39       53.27     16.41 o
   5 -10   3        1.04       26.47     21.54 o
   6 -10   3        0.60       18.82     36.74 o
   7 -10   3        4.24       -9.86     52.87 o
   8 -10   3        1.32       14.34     51.97 o
 -10  -9   3        0.32      -23.30     36.74 o
  -9  -9   3        7.66      -10.75     35.84 o
  -8  -9   3       27.52       15.61     30.91 o
  -7  -9   3        2.27        7.01     17.21 o
  -6  -9   3        1.32      -22.71     15.69 o
  -5  -9   3        0.49      -19.79     13.19 o
  -4  -9   3       12.18       13.76     17.34 o
  -3  -9   3      155.86      157.14     16.82 o
  -2  -9   3      288.28      274.51     21.04 o
  -1  -9   3      149.02      141.12     11.89 o
   0  -9   3        1.14        6.08     12.20 o
   1  -9   3      242.97      248.14     27.05 o
   2  -9   3        4.28        3.35     14.53 o
   3  -9   3        0.21       15.57     17.57 o
   4  -9   3        0.77        2.24     14.57 o
   5  -9   3        3.33        1.79     33.15 o
   6  -9   3        3.27       26.88     30.46 o
   8  -9   3        9.77      -38.53     45.70 o
   9  -9   3        7.99        5.38     56.45 o
 -11  -8   3       12.81       66.31     57.35 o
 -10  -8   3        0.20        2.69     46.59 o
  -9  -8   3        0.32       10.90     22.43 o
  -8  -8   3        0.10       31.10     19.89 o
  -7  -8   3       23.72       -3.75     22.40 o
  -6  -8   3        6.75       -0.90     15.05 o
  -5  -8   3        0.86        1.67     14.67 o
  -4  -8   3       16.34       12.80     13.01 o
  -3  -8   3        1.69       -0.38      6.44 o
  -2  -8   3       14.71       11.18      5.76 o
  -1  -8   3        0.28       -8.83      5.89 o
   0  -8   3       16.73       24.22      8.36 o
   1  -8   3        0.27        3.76     12.25 o
   2  -8   3       56.06       39.07     15.17 o
   3  -8   3      111.25      121.32     21.06 o
   4  -8   3       13.19       10.75     25.98 o
   5  -8   3       10.66      -29.57     29.57 o
   6  -8   3       16.74       19.71     25.09 o
   7  -8   3       35.32       42.11     31.36 o
   8  -8   3       46.31       61.83     40.32 o
   9  -8   3        0.74       27.78     44.80 o
  10  -8   3        6.33      -12.54     31.36 o
 -12  -7   3        9.41       85.12     36.74 o
 -11  -7   3        1.52       32.26     48.39 o
 -10  -7   3       19.52       64.05     24.01 o
  -9  -7   3       83.89       46.39     20.38 o
  -8  -7   3       89.41      119.67     22.21 o
  -7  -7   3       25.32       60.97     19.72 o
  -6  -7   3      255.37      257.98     20.01 o
  -5  -7   3       56.14       41.89     11.28 o
  -4  -7   3       58.37       57.86      5.48 o
  -3  -7   3      601.58      638.37     19.40 o
  -2  -7   3       91.06       80.48      7.69 o
  -1  -7   3      159.25      172.23     12.16 o
   0  -7   3      603.88      625.56     27.84 o
   1  -7   3      125.34      136.61     18.70 o
   2  -7   3      170.38      181.10     19.13 o
   3  -7   3      895.86      799.25     66.31 o
   5  -7   3      120.54      130.82     31.36 o
   6  -7   3      193.75      172.04     28.67 o
   7  -7   3      180.70      188.17     37.63 o
   8  -7   3       31.23       39.43     32.26 o
   9  -7   3        0.86       57.35     37.63 o
  10  -7   3       18.31       51.97     37.63 o
  11  -7   3        5.51      -13.44     44.80 o
 -12  -6   3        9.67        1.79     36.74 o
 -11  -6   3        2.22       19.12     24.34 o
 -10  -6   3       10.58       27.90     24.19 o
  -9  -6   3       68.47       65.96     23.85 o
  -8  -6   3       16.65       40.06     18.89 o
  -7  -6   3       15.83        8.77     15.17 o
  -6  -6   3        0.75       13.89     12.67 o
  -5  -6   3       81.63       76.34      3.94 o
  -4  -6   3       35.11       31.80      4.31 o
  -3  -6   3        0.01        1.24      4.71 o
  -2  -6   3       62.81       64.79     10.84 o
  -1  -6   3      363.93      357.59     12.17 o
   0  -6   3      201.62      210.78     11.32 o
   1  -6   3       79.11       95.87     11.83 o
   2  -6   3      483.50      496.14     20.65 o
   3  -6   3        4.37      -13.44     13.44 o
   4  -6   3        5.84       -8.06     14.34 o
   5  -6   3       30.49      -18.82     15.23 o
   6  -6   3       46.15       59.14     17.02 o
   7  -6   3        2.02      -45.70     30.46 o
   8  -6   3        0.12      -22.40     38.53 o
   9  -6   3        6.85      -19.71     42.11 o
  10  -6   3        3.80       49.28     38.53 o
  11  -6   3        1.35       -0.90     37.63 o
  12  -6   3        3.40       66.31     45.70 o
 -13  -5   3        0.28       28.67     62.72 o
 -12  -5   3        0.79       -9.86     37.63 o
 -11  -5   3        0.58      -13.48     30.91 o
 -10  -5   3        0.47        3.75     17.41 o
  -9  -5   3        1.87       10.18     34.94 o
  -8  -5   3       19.67       15.78      8.74 o
  -7  -5   3        2.73       -8.27     11.66 o
  -6  -5   3      413.18      444.88     15.28 o
  -5  -5   3       48.09       44.58      7.87 o
  -4  -5   3      158.54      136.81     10.01 o
  -3  -5   3     1866.79     1912.24     39.79 o
  -2  -5   3        0.22        2.71      3.87 o
  -1  -5   3      131.91      126.24      7.09 o
   0  -5   3      615.92      613.63     16.25 o
   1  -5   3        0.30       -5.28      4.73 o
   2  -5   3      113.84      110.68      6.32 o
   3  -5   3       90.51      115.17     28.67 o
   4  -5   3      169.51      164.87     25.98 o
   5  -5   3      191.58      238.34     34.05 o
   6  -5   3      119.27      129.03     25.98 o
   7  -5   3      133.40      130.34      8.44 o
   8  -5   3        0.43       -4.48      6.74 o
   9  -5   3       22.43        7.17     18.82 o
  10  -5   3        0.00      -13.44     36.74 o
  11  -5   3        0.97      -36.74     34.05 o
  12  -5   3        0.12       -8.06     44.80 o
 -13  -4   3        3.37       -3.58     55.55 o
 -12  -4   3        0.05       25.98     27.78 o
 -11  -4   3        0.42      -17.92     30.46 o
 -10  -4   3        1.11       13.05     19.71 o
  -9  -4   3        9.49       18.19     10.71 o
  -8  -4   3        0.79       -4.95      5.53 o
  -7  -4   3       31.23       22.53     10.99 o
  -6  -4   3      117.82      122.51      7.89 o
  -5  -4   3       91.41       96.69      6.68 o
  -4  -4   3      135.03      118.88      6.52 o
  -3  -4   3       58.45       44.44      4.46 o
  -2  -4   3      217.11      228.91      7.64 o
  -1  -4   3        0.15        0.45      3.35 o
   0  -4   3        1.74        1.06      3.81 o
   1  -4   3      978.35      937.43     24.78 o
   2  -4   3      650.86      685.15     27.72 o
   3  -4   3      288.65      302.94     16.49 o
   4  -4   3       69.02       78.71      8.63 o
   5  -4   3        3.19        0.83      7.17 o
   6  -4   3        0.67        4.73      5.13 o
   7  -4   3        2.13       -4.14      7.35 o
   8  -4   3        0.91       -1.41      9.13 o
   9  -4   3       25.83       26.12     12.99 o
  10  -4   3       38.50       26.88     29.57 o
  11  -4   3       17.64       35.84     35.84 o
  12  -4   3        2.90       13.44     36.74 o
  13  -4   3        2.44       41.22     45.70 o
 -14  -3   3        0.00        1.79     48.39 o
 -13  -3   3        7.60      -11.65     27.78 o
 -12  -3   3        0.91      -19.71     30.46 o
 -11  -3   3        1.18       17.07     23.19 o
 -10  -3   3        0.79       -5.76     22.40 o
  -9  -3   3        1.34      -15.47     10.31 o
  -8  -3   3       28.41       22.14      7.47 o
  -7  -3   3        0.02       -3.19      6.08 o
  -6  -3   3      652.46      640.69     18.84 o
  -5  -3   3      141.48      146.31      8.13 o
  -4  -3   3      188.79      214.66      8.75 o
  -3  -3   3      965.66      978.09     22.82 o
  -2  -3   3      116.92      130.21      5.18 o
  -1  -3   3       15.11       16.85      4.34 o
   0  -3   3       10.14       14.94      3.23 o
   1  -3   3      589.72      585.95     20.43 o
   2  -3   3       27.54       21.96      5.18 o
   3  -3   3     1063.85     1160.57     49.40 o
   4  -3   3       25.41       30.00     10.97 o
   5  -3   3       36.61       51.97     21.50 o
   6  -3   3       30.09       19.35     13.89 o
   7  -3   3       11.48        6.89      6.55 o
   8  -3   3       42.37       37.73     21.95 o
   9  -3   3       47.19       38.51     12.21 o
  10  -3   3       30.32       15.82     12.74 o
  11  -3   3        1.13       -6.20     13.57 o
  12  -3   3        1.89        1.79     32.26 o
  13  -3   3       21.62       45.70     47.49 o
 -14  -2   3        1.42       10.75     34.94 o
 -13  -2   3        0.04       53.76     34.05 o
 -12  -2   3       10.95       21.66     20.62 o
 -11  -2   3        8.52      -10.16     19.71 o
 -10  -2   3        7.02        3.75     14.96 o
  -9  -2   3        0.55      -12.60     12.45 o
  -8  -2   3      107.36      107.26     13.32 o
  -7  -2   3      126.34      126.09      9.35 o
  -6  -2   3      575.61      592.94     17.85 o
  -5  -2   3        7.85       13.85      4.64 o
  -4  -2   3      269.79      273.64      8.85 o
  -3  -2   3     1117.51     1126.67     27.33 o
  -2  -2   3      401.33      423.70      9.97 o
  -1  -2   3     4893.61     5199.81    100.45 o
   0  -2   3     2096.51     2089.50     40.43 o
   1  -2   3      133.40      137.62     10.22 o
   2  -2   3      147.82      146.25     11.19 o
   3  -2   3      622.19      590.55     30.95 o
   4  -2   3        0.33        4.39      8.78 o
   5  -2   3       18.13       35.66     10.44 o
   6  -2   3       42.14       38.53     16.13 o
   7  -2   3      299.96      344.47     33.15 o
   8  -2   3       18.28       23.37     11.84 o
   9  -2   3       30.66       31.18     10.72 o
  10  -2   3        0.25        8.28     13.75 o
  11  -2   3        0.63       15.74     17.47 o
  12  -2   3        6.47      -19.41     15.23 o
  13  -2   3        0.07      -24.19     37.63 o
  14  -2   3        0.71       27.78     61.83 o
 -14  -1   3        0.11       21.50     25.98 o
 -13  -1   3        9.48       -7.92     21.16 o
 -12  -1   3        0.22      -17.36     17.07 o
 -11  -1   3        5.58      -19.61     18.37 o
 -10  -1   3       17.97       15.07     13.90 o
  -9  -1   3       73.01       87.61     15.17 o
  -8  -1   3       99.15       99.47     12.95 o
  -7  -1   3        1.41        6.13      7.60 o
  -6  -1   3       94.02       93.28      6.84 o
  -5  -1   3      183.97      171.79     10.01 o
  -4  -1   3      577.46      584.29     16.63 o
  -3  -1   3      158.54      165.92      5.45 o
  -2  -1   3      432.51      435.78     11.27 o
  -1  -1   3      546.66      613.71     12.82 o
   0  -1   3     1821.43     1672.35     34.01 o
   1  -1   3      718.38      688.20     23.89 o
   2  -1   3      106.42      111.88     17.47 o
   3  -1   3      334.02      286.56     13.95 o
   4  -1   3     1821.42     1724.58     80.89 o
   5  -1   3      248.08      259.31     16.78 o
   6  -1   3       79.88       67.21     19.26 o
   7  -1   3       29.64      -14.34     18.82 o
   8  -1   3      154.33      131.47     22.85 o
   9  -1   3      107.18      118.59     21.50 o
  10  -1   3        5.33       15.30     13.10 o
  11  -1   3        8.33       -2.03     32.26 o
  12  -1   3       25.76       17.77     28.22 o
  13  -1   3        0.88      -10.73     50.18 o
  14  -1   3        4.87      -18.82     44.80 o
 -14   0   3        0.23      -17.37     48.39 o
 -13   0   3        3.51        4.08     34.94 o
 -12   0   3        4.85       17.89     16.78 o
 -11   0   3        6.34       -6.27     31.36 o
 -10   0   3       12.85       17.14     21.95 o
  -9   0   3        0.21       -6.49     10.44 o
  -8   0   3       43.76       41.17      9.93 o
  -7   0   3        8.56       -1.09      9.57 o
  -6   0   3       50.52       60.13      6.55 o
  -5   0   3       72.64       78.97      7.20 o
  -4   0   3       11.28       21.25      4.25 o
  -3   0   3     1016.75     1118.74     21.25 o
  -2   0   3      773.71      744.41     14.35 o
  -1   0   3     1725.71     1605.93     29.93 o
   0   0   3      547.67      522.46     14.27 o
   1   0   3      894.46      957.88     34.42 o
   2   0   3       80.56       70.72      6.21 o
   3   0   3        4.28       -3.94     12.54 o
   4   0   3     1379.93     1383.95     60.93 o
   5   0   3       73.41       72.49     10.97 o
   6   0   3       36.10       30.12      9.90 o
   7   0   3       36.09       23.30     15.23 o
   8   0   3       79.15       68.83     10.97 o
   9   0   3        5.94       18.96     11.99 o
  10   0   3       13.91      -13.66     30.02 o
  11   0   3       11.43      -10.56     21.74 o
  12   0   3        9.41      -19.05     15.69 o
  13   0   3       12.30       15.26     21.51 o
  14   0   3        0.60      -11.10     26.46 o
 -14   1   3        0.75       24.23     26.88 o
 -13   1   3        4.24        7.08     22.69 o
 -12   1   3       20.20        5.78     21.50 o
 -11   1   3        0.48      -17.87     16.44 o
 -10   1   3        3.64        3.58     20.61 o
  -9   1   3       35.48       23.55     13.89 o
  -8   1   3       82.23       77.47     13.90 o
  -7   1   3       36.59       40.01      9.10 o
  -6   1   3      127.40      145.73      8.35 o
  -5   1   3      292.14      314.74     11.00 o
  -4   1   3      880.12      903.10     20.78 o
  -3   1   3     1845.57     1800.54     39.83 o
  -2   1   3      317.16      310.61      8.54 o
  -1   1   3      805.34      842.84     19.57 o
   0   1   3        0.78        5.01      2.66 o
   1   1   3      118.20      139.36      8.16 o
   2   1   3      474.83      387.56     12.98 o
   3   1   3       44.81       44.34      3.71 o
   4   1   3        6.81        2.85      5.36 o
   5   1   3      604.99      570.62     27.79 o
   6   1   3       78.78       82.89     11.40 o
   7   1   3      319.82      327.66     16.02 o
   8   1   3      312.55      291.32     22.81 o
   9   1   3       29.46       17.82     11.07 o
  10   1   3      123.55      118.72     16.79 o
  11   1   3        4.28        0.83     15.67 o
  12   1   3        0.96      -18.37     14.57 o
  13   1   3        3.07       -4.08     20.39 o
  14   1   3        0.06       -1.68     26.24 o
 -14   2   3        8.06       27.87     30.02 o
 -13   2   3        3.10       18.53     22.07 o
 -12   2   3       12.97        5.49     18.70 o
 -11   2   3       25.06       14.89     16.15 o
 -10   2   3        0.67        4.62     13.90 o
  -9   2   3        1.82      -19.27     21.95 o
  -8   2   3        0.63      -14.34     12.33 o
  -7   2   3       73.80       75.68      9.22 o
  -6   2   3        3.29        4.43      5.15 o
  -5   2   3      564.64      616.62     17.64 o
  -4   2   3       76.01       76.96      6.78 o
  -3   2   3        3.59       -1.49      4.03 o
  -2   2   3      124.79      142.76      8.19 o
  -1   2   3      212.57      229.99     12.99 o
   0   2   3     2200.90     2104.88     57.87 o
   1   2   3      294.87      283.19      9.44 o
   2   2   3       18.53       18.83      2.06 o
   3   2   3       99.41       99.89      4.19 o
   4   2   3      601.50      574.99     22.12 o
   5   2   3      221.14      224.48      9.32 o
   6   2   3        2.00        0.75      6.01 o
   7   2   3       79.20       87.75      9.41 o
   8   2   3       28.48       23.87     10.36 o
   9   2   3        6.54        3.30     15.50 o
  10   2   3       58.59       31.47     15.92 o
  11   2   3        5.91       -5.82     19.01 o
  12   2   3        2.44       -5.59     28.22 o
  13   2   3        0.11      -14.64     23.60 o
  14   2   3        0.40       12.66     19.56 o
 -14   3   3        0.49      -19.56     28.19 o
 -13   3   3        2.33       10.12     21.51 o
 -12   3   3       20.08       21.27     23.68 o
 -11   3   3       17.28        4.87     26.43 o
 -10   3   3       17.85       20.31     19.71 o
  -9   3   3       50.89       35.82     23.30 o
  -8   3   3       20.72       17.45     10.28 o
  -7   3   3      188.90      196.47     14.27 o
  -6   3   3        0.24       13.44      7.60 o
  -5   3   3      143.69      132.23      8.61 o
  -4   3   3      671.25      696.31     18.39 o
  -3   3   3      433.35      400.69     14.69 o
  -2   3   3       50.69       54.66      5.91 o
  -1   3   3       36.40       27.17     10.75 o
   0   3   3       56.51       56.38      6.63 o
   1   3   3      816.44      816.78     24.64 o
   2   3   3        1.77        2.30      2.27 o
   3   3   3       90.95       98.91      4.01 o
   4   3   3        2.98        5.45      3.22 o
   5   3   3      342.55      333.17     12.12 o
   6   3   3      174.18      157.13     10.13 o
   7   3   3      119.99      135.27      9.82 o
   8   3   3       13.34       17.32      8.26 o
   9   3   3       95.63       95.45     10.99 o
  10   3   3       31.52       33.56     11.00 o
  11   3   3        0.57        6.11     11.07 o
  12   3   3        3.31       -1.85     20.88 o
  13   3   3        4.04       22.18     18.72 o
  14   3   3        0.00      -21.19     29.57 o
 -13   4   3       11.80       30.70     61.38 o
 -12   4   3        1.38        9.66     22.39 o
 -11   4   3        5.03        7.70     19.13 o
 -10   4   3       53.98       63.03     16.73 o
  -9   4   3       19.47       11.46     13.35 o
  -8   4   3       54.17       31.77      9.61 o
  -7   4   3        3.27       -7.00     11.36 o
  -6   4   3        3.10        8.12      7.36 o
  -5   4   3       69.26       61.88     10.73 o
  -4   4   3       72.06       67.60      9.02 o
  -3   4   3      457.02      454.66     19.10 o
  -2   4   3       42.78       35.57      5.49 o
  -1   4   3      385.44      390.20     16.33 o
   0   4   3     2999.56     2910.55    104.23 o
   1   4   3      365.39      363.87     15.69 o
   2   4   3     1268.85     1312.18     32.15 o
   3   4   3     1661.02     1601.57     38.67 o
   4   4   3      181.97      186.80      5.60 o
   5   4   3      150.62      132.83      7.85 o
   6   4   3      292.89      317.80     11.48 o
   7   4   3       89.88       90.93      8.96 o
   8   4   3        4.19        1.35      7.81 o
   9   4   3       21.99       15.55     11.90 o
  10   4   3       23.31       20.43     14.25 o
  11   4   3       12.07       22.17     19.37 o
  12   4   3       16.32       26.62     21.51 o
  13   4   3        0.08      -12.42     18.66 o
  14   4   3        1.21       15.96     21.56 o
 -13   5   3        0.14      -19.71     44.80 o
 -12   5   3        4.91       14.78     18.44 o
 -11   5   3       24.28        5.10     16.94 o
 -10   5   3        1.67       -1.02     15.30 o
  -9   5   3       40.77       78.01     16.07 o
  -8   5   3      212.07      211.53     17.43 o
  -7   5   3      130.62      134.35     11.60 o
  -6   5   3      267.12      258.58     18.88 o
  -5   5   3      375.50      383.82     18.51 o
  -4   5   3      170.85      178.08     11.98 o
  -3   5   3      198.44      187.44     10.36 o
  -2   5   3      153.72      139.33     12.54 o
  -1   5   3      227.03      219.48     13.35 o
   0   5   3        2.14       -2.99      6.63 o
   1   5   3      377.64      397.70     17.41 o
   2   5   3       90.17       94.63     11.11 o
   3   5   3     3674.45     3734.17     87.81 o
   4   5   3      712.36      693.16     16.92 o
   5   5   3     1092.65     1038.90     24.10 o
   6   5   3     1188.87     1227.93     35.94 o
   7   5   3      114.02      119.03     14.36 o
   8   5   3       84.05       91.23     13.27 o
   9   5   3       26.78       25.96     11.32 o
  10   5   3        6.03        0.90     13.31 o
  11   5   3        0.95       -9.04     17.92 o
  12   5   3        0.02       -3.69     21.50 o
  13   5   3        0.50      -15.22     17.22 o
  14   5   3        0.35       -8.96     27.78 o
 -13   6   3        0.02        1.79     43.01 o
 -12   6   3        0.01        4.48     42.11 o
 -11   6   3        1.11       18.64     36.29 o
 -10   6   3        1.10       38.53     33.15 o
  -9   6   3       11.08       46.59     32.26 o
  -8   6   3       95.34       89.60     34.94 o
  -7   6   3      140.41      127.28     17.02 o
  -6   6   3        0.92       24.88     17.92 o
  -5   6   3        8.06       14.04      7.21 o
  -4   6   3       17.55       14.16      7.46 o
  -3   6   3      161.49      162.42     12.83 o
  -2   6   3       81.71       74.50     10.44 o
  -1   6   3       81.37      110.37     13.89 o
   0   6   3      589.52      599.08     26.52 o
   1   6   3     2791.60     2903.37    111.44 o
   2   6   3      914.43      991.40     32.52 o
   3   6   3     1956.07     1958.30     56.78 o
   4   6   3       25.15       24.25      4.65 o
   5   6   3      132.45      141.09      8.02 o
   6   6   3      371.06      383.80     13.47 o
   7   6   3      169.08      185.28     13.02 o
   8   6   3       41.24       48.11      7.98 o
   9   6   3      200.02      182.39     13.85 o
  10   6   3       28.13       22.47     12.88 o
  11   6   3        0.33       -8.96     15.05 o
  12   6   3       10.88       37.63     25.09 o
  13   6   3        0.28      -21.50     31.36 o
  14   6   3        8.99       25.09     34.94 o
 -12   7   3        0.43      -13.44     53.76 o
 -10   7   3        2.52      -19.71     31.36 o
  -9   7   3        2.42       -9.86     29.57 o
  -8   7   3       11.34      -17.92     31.36 o
  -7   7   3      108.29      101.25     16.08 o
  -6   7   3       68.80       63.78     13.75 o
  -5   7   3       16.16        7.42     11.75 o
  -4   7   3       94.59       81.58     11.77 o
  -3   7   3        4.31       10.03     10.10 o
  -2   7   3      134.28      133.94     14.34 o
  -1   7   3        6.26       -2.50      7.83 o
   0   7   3       35.53       18.74      6.88 o
   1   7   3       24.35       23.52      6.72 o
   2   7   3        6.87        3.38      5.17 o
   3   7   3       61.47       53.48      5.23 o
   4   7   3      103.83      108.11      6.99 o
   5   7   3       35.17       33.32      5.21 o
   6   7   3       15.18       24.55      7.31 o
   7   7   3        8.56        9.45      5.59 o
   8   7   3       78.73       86.37     12.33 o
   9   7   3       49.80       66.66     11.83 o
  10   7   3        0.81       -5.47     10.75 o
  11   7   3        4.18      -23.30     26.88 o
  12   7   3        9.72       -5.38     41.22 o
  13   7   3        0.99       17.92     33.15 o
  14   7   3        1.12        8.06     27.78 o
 -11   8   3        0.50       28.67     33.15 o
 -10   8   3        0.14       25.98     34.94 o
  -9   8   3        7.68       34.94     34.94 o
  -8   8   3        4.59      112.90     36.74 o
  -7   8   3       36.79       17.02     25.09 o
  -6   8   3      146.87      157.70     31.36 o
  -5   8   3       62.91       55.66     10.28 o
  -4   8   3       42.86       38.53      6.80 o
  -3   8   3        3.66        9.42      8.64 o
  -2   8   3       67.26       62.66     14.25 o
  -1   8   3       20.09       20.61     10.28 o
   0   8   3       44.43       51.84     11.40 o
   1   8   3       13.02       14.86      6.08 o
   2   8   3      223.36      234.80     13.15 o
   3   8   3        3.64        3.84      4.08 o
   4   8   3      181.24      190.67      9.32 o
   5   8   3       13.43        9.43      3.21 o
   6   8   3       98.33       95.64      5.56 o
   7   8   3        8.76        8.95      5.82 o
   8   8   3        0.04        3.09      6.23 o
   9   8   3        0.26      -16.64     17.20 o
  10   8   3        2.40       16.78     18.49 o
  11   8   3        0.02      -10.54     30.91 o
  12   8   3        0.30      -10.75     28.67 o
  13   8   3        0.15      -29.57     39.43 o
 -11   9   3        0.97      -11.65     36.74 o
 -10   9   3        1.43      -25.98     40.32 o
  -9   9   3        0.01       28.67     32.26 o
  -8   9   3        0.02      -16.13     27.78 o
  -7   9   3       13.13        6.27     34.05 o
  -6   9   3        0.98        8.06     29.57 o
  -5   9   3       10.07       16.13     25.98 o
  -4   9   3       55.19       54.34     16.58 o
  -3   9   3        0.17       -3.81      5.80 o
  -2   9   3        0.01       22.40     13.44 o
  -1   9   3        0.47        4.48     12.54 o
   0   9   3      280.35      270.03     17.57 o
   1   9   3       50.11       67.36     25.54 o
   2   9   3      140.75      136.34     10.96 o
   3   9   3      221.46      225.66     11.26 o
   4   9   3        3.62        2.67      4.09 o
   5   9   3       28.02       66.61     15.28 o
   6   9   3        6.63       14.64     13.99 o
   7   9   3       60.87       64.74     14.21 o
   8   9   3       18.78       30.34     14.20 o
   9   9   3        1.72      -17.43     19.37 o
  10   9   3       15.17       17.53     20.25 o
  11   9   3        4.44      -17.92     26.46 o
  12   9   3        0.39       27.78     39.43 o
  13   9   3        6.96       20.61     65.41 o
 -10  10   3        2.45       11.65     41.22 o
  -9  10   3        3.66       17.92     31.36 o
  -8  10   3        3.08       53.76     35.84 o
  -7  10   3        3.20        1.79     27.78 o
  -6  10   3       23.99       63.62     23.30 o
  -5  10   3       30.93       10.75     21.50 o
  -4  10   3       30.99       36.74     28.67 o
  -3  10   3       50.57        6.27     18.82 o
  -2  10   3        0.97       17.02     14.34 o
  -1  10   3       63.97      104.83     26.88 o
   0  10   3       10.64       14.50      8.73 o
   1  10   3        6.93       11.72      7.10 o
   2  10   3        1.20       -3.87      9.86 o
   3  10   3       78.47       80.30     12.59 o
   4  10   3      134.97      131.01     12.03 o
   5  10   3        4.64        4.32     15.24 o
   6  10   3       34.89       28.76     12.33 o
   7  10   3       83.16      131.97     20.00 o
   8  10   3        4.46       13.08     14.45 o
   9  10   3        3.70      -28.67     37.63 o
  10  10   3        0.02       67.32     27.85 o
  11  10   3        0.79      -15.68     27.34 o
  12  10   3        0.14      -25.98     42.11 o
  -9  11   3       10.51      -16.13     34.05 o
  -8  11   3        0.02       -6.27     33.15 o
  -7  11   3        0.30       21.50     26.88 o
  -6  11   3        1.77      -13.44     38.53 o
  -5  11   3        0.39       27.78     24.19 o
  -4  11   3       21.73       39.43     25.09 o
  -3  11   3        6.07       13.44     23.30 o
  -2  11   3       23.26       57.35     29.57 o
  -1  11   3       30.06       60.93     17.02 o
   0  11   3        4.09       18.62     12.60 o
   1  11   3      168.85      192.01     26.43 o
   2  11   3       11.70       18.28     11.93 o
   3  11   3        9.58        4.40      9.32 o
   4  11   3        9.72       16.25     13.90 o
   5  11   3        2.16       -1.52     13.73 o
   6  11   3        1.66       -0.75     13.93 o
   7  11   3        3.46       25.52     16.41 o
   8  11   3        0.41        2.68     24.07 o
   9  11   3        5.98       23.10     31.36 o
  10  11   3        1.99       -4.53     49.28 o
  11  11   3        0.04        8.06     55.55 o
  -8  12   3        5.73       20.61     57.35 o
  -7  12   3        1.64       26.88     35.84 o
  -6  12   3        4.40        2.69     31.36 o
  -5  12   3       14.73       16.13     40.32 o
  -4  12   3        5.48       -7.17     23.30 o
  -3  12   3        3.26       -7.17     20.61 o
  -2  12   3       17.81      -16.13     19.71 o
  -1  12   3       16.22       26.68     21.95 o
   0  12   3       19.87       33.07     10.96 o
   1  12   3        4.11      -11.84      8.75 o
   2  12   3       15.07        0.73     11.29 o
   3  12   3       19.09       20.75     15.20 o
   4  12   3       46.29       47.21     19.49 o
   5  12   3       15.13        8.14     12.39 o
   6  12   3       26.31       25.83     16.75 o
   7  12   3        0.61       14.06     15.24 o
   8  12   3       20.10       48.29     21.27 o
   9  12   3        0.02       48.04     20.61 o
  10  12   3        0.73       -8.06     51.97 o
  -6  13   3        5.92        2.69     36.74 o
  -5  13   3        8.36      -18.82     44.80 o
  -4  13   3        3.44      -12.54     25.09 o
  -3  13   3       14.70       13.44     25.98 o
  -2  13   3        0.09        9.86     20.61 o
  -1  13   3        5.77       22.73     20.20 o
   0  13   3       24.14        8.25     13.45 o
   1  13   3        0.03       17.92     30.46 o
   2  13   3       33.48       10.62     51.97 o
   3  13   3        0.24        4.10     42.11 o
   4  13   3        3.10        8.35     16.72 o
   5  13   3        0.80       18.44     16.74 o
   6  13   3        0.42      -25.47     23.53 o
   7  13   3        0.15       20.73     21.38 o
   8  13   3       18.17       16.43     17.75 o
   9  13   3        1.90      -14.34     29.71 o
  -4  14   3        4.21       -4.48     30.46 o
  -3  14   3        0.15       33.15     29.57 o
  -2  14   3        2.40      -21.12     24.05 o
  -1  14   3        3.27        3.58     30.46 o
   0  14   3        3.84      -35.84     51.97 o
   1  14   3        2.03       61.83     55.55 o
   2  14   3        0.36       21.50     47.49 o
   3  14   3        6.36       14.16     28.33 o
   4  14   3        1.28        5.95     29.34 o
   5  14   3        1.48       -3.53     20.79 o
   6  14   3        3.48      -26.55     19.27 o
   7  14   3        0.01       -9.23     25.25 o
  -1  15   3        2.49       34.05     39.43 o
   0  15   3        0.03        2.69     41.22 o
   1  15   3        0.78      -34.05     51.07 o
   2  15   3       19.79       18.82     36.74 o
   3  15   3        5.90       34.05     34.05 o
   4  15   3        0.80       24.19     38.53 o
  -3 -12   4       12.25       11.65     47.49 o
  -2 -12   4        8.46       17.92     33.15 o
  -1 -12   4       31.37      -18.82     30.46 o
   0 -12   4        5.63       17.02     31.36 o
   1 -12   4        0.01      -14.34     26.88 o
  -6 -11   4       15.56       27.78     32.26 o
  -5 -11   4        1.43       12.54     50.18 o
  -4 -11   4        0.16      -39.43     27.78 o
  -3 -11   4       11.88       23.30     38.53 o
  -2 -11   4        9.03       15.23     26.88 o
  -1 -11   4        8.36        8.96     28.67 o
   0 -11   4        4.47        8.06     31.36 o
   1 -11   4       33.96       16.13     39.43 o
   2 -11   4        2.57       45.70     42.11 o
   3 -11   4       23.11       49.28     40.32 o
   4 -11   4        8.91        6.27     27.78 o
   5 -11   4        1.51      -12.37     25.10 o
  -8 -10   4        1.62       17.92     35.84 o
  -7 -10   4        2.30      -17.92     45.70 o
  -6 -10   4        7.10       17.51     20.88 o
  -5 -10   4        2.13       -1.32     20.60 o
  -4 -10   4       11.04       13.27     14.92 o
  -3 -10   4       32.21       40.84     21.63 o
  -2 -10   4        3.58       56.45     34.05 o
  -1 -10   4       35.63       35.84     27.78 o
   0 -10   4       10.85        1.79     29.57 o
   1 -10   4        1.08       34.05     31.36 o
   2 -10   4        2.27        0.11     30.91 o
   3 -10   4        0.88        5.08     22.70 o
   4 -10   4        1.01       34.05     36.74 o
   5 -10   4        3.87       10.75     22.57 o
   6 -10   4        2.80       20.22     23.86 o
   7 -10   4        2.52      -10.75     39.43 o
  -9  -9   4       16.62       11.65     37.63 o
  -8  -9   4        4.34      -36.74     43.01 o
  -7  -9   4        2.18       10.00     43.01 o
  -6  -9   4        0.23        9.29     17.65 o
  -5  -9   4        1.93      -26.88     34.05 o
  -4  -9   4       22.02        4.49     13.23 o
  -3  -9   4        7.87       24.15     19.65 o
  -2  -9   4        8.73       22.40     14.53 o
  -1  -9   4       47.04       58.47     16.82 o
   0  -9   4        3.41       -8.96     17.02 o
   1  -9   4       89.83       75.68     15.90 o
   2  -9   4       12.27       21.89     30.46 o
   3  -9   4        8.98       20.85     17.06 o
   4  -9   4        0.53        5.21     53.76 o
   5  -9   4        3.03        0.77     19.68 o
   6  -9   4       13.50       19.71     47.49 o
   7  -9   4        0.06       -3.24     24.61 o
   8  -9   4        3.04       -5.27     30.02 o
 -10  -8   4       14.76       73.47     37.63 o
  -9  -8   4        2.01        9.27     39.87 o
  -8  -8   4        6.40      -17.20     20.58 o
  -7  -8   4        6.63      -14.98     17.20 o
  -6  -8   4        2.00       -4.62     17.47 o
  -5  -8   4       31.92       24.36     17.02 o
  -4  -8   4       10.76       14.05     14.22 o
  -3  -8   4        1.53       -5.77     15.27 o
  -2  -8   4        0.01       -0.46      7.97 o
  -1  -8   4       42.38       30.73      9.91 o
   0  -8   4      175.04      170.98     20.88 o
   1  -8   4        0.34        2.69     17.02 o
   2  -8   4       63.38       27.36     15.42 o
   3  -8   4        8.09       15.84     14.41 o
   4  -8   4       24.05       37.86     16.14 o
   5  -8   4        6.79       41.22     34.94 o
   6  -8   4        1.04        7.51     34.50 o
   7  -8   4       13.88       41.22     40.32 o
   8  -8   4       14.10       51.97     35.84 o
   9  -8   4        4.95       -1.79     34.05 o
 -11  -7   4       21.63       11.65     34.94 o
 -10  -7   4        2.75      -44.01     29.34 o
  -9  -7   4       15.67       37.81     50.18 o
  -8  -7   4       98.29      117.57     21.38 o
  -7  -7   4       79.26       80.70     22.96 o
  -6  -7   4       38.82       54.89     17.92 o
  -5  -7   4        0.11        2.66     31.36 o
  -4  -7   4       86.32       78.58     17.53 o
  -3  -7   4      377.98      386.51     13.44 o
  -2  -7   4       13.62       14.53      5.92 o
  -1  -7   4        5.22        4.47      7.27 o
   0  -7   4     1254.73     1163.20     81.54 o
   1  -7   4        0.07        4.67     15.16 o
   2  -7   4      389.29      391.60     34.50 o
   3  -7   4      225.05      243.89     25.61 o
   4  -7   4       37.88       26.88     18.82 o
   5  -7   4       71.18       68.18     18.49 o
   6  -7   4       16.55       18.82     24.19 o
   7  -7   4       31.12       17.02     29.57 o
   8  -7   4       23.11      -47.49     45.70 o
   9  -7   4        4.18       43.91     49.28 o
  10  -7   4       10.33        0.00     49.28 o
 -12  -6   4       10.21       20.61     43.01 o
 -11  -6   4        0.41       10.75     48.39 o
 -10  -6   4        6.77        9.59     20.88 o
  -9  -6   4        6.15        3.04     17.60 o
  -8  -6   4        6.02        0.49     18.67 o
  -7  -6   4      129.30      151.40     20.85 o
  -6  -6   4      288.55      289.73     23.68 o
  -5  -6   4       51.98       50.51     11.09 o
  -4  -6   4        3.51        0.86      5.61 o
  -3  -6   4      466.80      458.96     26.31 o
  -2  -6   4       52.73       51.47      7.04 o
  -1  -6   4      408.41      419.27     14.23 o
   0  -6   4      380.06      417.53     14.92 o
   1  -6   4       92.48       90.03      8.41 o
   2  -6   4     1104.76     1169.48     41.53 o
   3  -6   4       13.22       -4.69     19.71 o
   4  -6   4        0.06      -25.98     28.67 o
   5  -6   4      543.08      528.65     52.87 o
   6  -6   4        8.84       15.23     24.19 o
   7  -6   4        0.11       -2.69     23.30 o
   8  -6   4       87.80       56.45     36.74 o
   9  -6   4        0.82       -1.79     30.46 o
  10  -6   4       10.72       12.54     38.53 o
  11  -6   4        4.58       89.60     63.62 o
 -12  -5   4        0.01       11.65     42.11 o
 -11  -5   4        0.31       51.67     25.70 o
 -10  -5   4       51.70       47.85     32.26 o
  -9  -5   4        9.35       -0.79     16.15 o
  -8  -5   4        0.58        9.61     17.57 o
  -7  -5   4        5.22        3.23      8.35 o
  -6  -5   4        0.10       -5.65      7.50 o
  -5  -5   4        0.52       -8.30      5.53 o
  -4  -5   4        3.61        1.33      5.27 o
  -3  -5   4       38.71       43.85      5.85 o
  -2  -5   4       13.64       11.10      4.97 o
  -1  -5   4       19.64       24.07      5.75 o
   0  -5   4       46.48       51.24      6.59 o
   1  -5   4       27.20       28.96      6.43 o
   2  -5   4       34.93       44.71      9.93 o
   3  -5   4      162.10      182.53     13.21 o
   4  -5   4       15.72       13.34      5.94 o
   5  -5   4        0.12      -24.19     17.92 o
   6  -5   4        2.93        8.06     31.36 o
   7  -5   4        2.91      -33.15     23.30 o
   8  -5   4        0.43       17.02     25.98 o
   9  -5   4       23.52       51.97     31.36 o
  10  -5   4        8.61       37.63     33.15 o
  11  -5   4        0.08      -17.02     34.05 o
  12  -5   4        0.01      -38.53     54.66 o
 -13  -4   4        1.28      126.34     68.99 o
 -12  -4   4        0.03       25.09     42.11 o
 -11  -4   4        1.23       23.30     40.32 o
 -10  -4   4        5.90       14.54     19.77 o
  -9  -4   4        0.01       -8.29     13.67 o
  -8  -4   4       67.00       65.38     12.60 o
  -7  -4   4      135.85      153.95     13.71 o
  -6  -4   4       27.37       24.84      5.65 o
  -5  -4   4        3.30       12.00      5.05 o
  -4  -4   4       57.97       59.10      6.51 o
  -3  -4   4      116.78      128.34      9.70 o
  -2  -4   4      213.85      231.65      7.65 o
  -1  -4   4       12.82       17.22      4.33 o
   0  -4   4      221.77      256.64     11.25 o
   1  -4   4        7.68       13.34      4.97 o
   2  -4   4      128.71      138.02      7.96 o
   3  -4   4       52.17       66.17     10.95 o
   4  -4   4      244.68      274.58     13.27 o
   5  -4   4       37.76       54.66     18.82 o
   6  -4   4        6.32        9.32      6.74 o
   7  -4   4        4.21        8.31      7.55 o
   8  -4   4      117.58      121.76     21.06 o
   9  -4   4       21.86       42.10     31.81 o
  10  -4   4        7.46      -59.14     39.43 o
  11  -4   4        0.24      -12.54     30.46 o
  12  -4   4        4.58       47.49     42.11 o
  13  -4   4        0.05       50.18     49.28 o
 -13  -3   4        0.12      -59.14     39.43 o
 -12  -3   4        0.38       17.02     37.63 o
 -11  -3   4        0.23       -1.79     26.88 o
 -10  -3   4        0.32       -5.23     15.44 o
  -9  -3   4        0.48      -10.92     12.85 o
  -8  -3   4        1.20       -4.34      6.77 o
  -7  -3   4       77.90       85.70     11.81 o
  -6  -3   4       47.48       58.87      8.83 o
  -5  -3   4        2.40        2.67      6.06 o
  -4  -3   4       29.98       33.73      5.71 o
  -3  -3   4     1221.03     1245.81     27.97 o
  -2  -3   4      340.84      345.92     10.42 o
  -1  -3   4        0.55        2.76      3.64 o
   0  -3   4     3476.30     3618.30    107.13 o
   1  -3   4      558.80      590.93     24.57 o
   2  -3   4       25.64       33.96      4.82 o
   3  -3   4      407.07      400.47     23.64 o
   4  -3   4        6.26       16.48      8.44 o
   5  -3   4      104.90       85.12     18.82 o
   6  -3   4      174.74      193.54     25.09 o
   7  -3   4       22.52       41.22     25.09 o
   8  -3   4       43.56       34.15     11.85 o
   9  -3   4       61.79       61.03     15.23 o
  10  -3   4        2.39        1.40     15.23 o
  11  -3   4        3.79       12.54     32.26 o
  12  -3   4        3.12        8.06     40.32 o
  13  -3   4        1.53        5.38     43.01 o
 -13  -2   4        0.12      -51.07     34.05 o
 -12  -2   4        9.17        0.00     42.11 o
 -11  -2   4        3.43       13.45     20.53 o
 -10  -2   4        2.71        2.16     14.41 o
  -9  -2   4        4.40      -17.71     16.33 o
  -8  -2   4       13.79       10.57     11.77 o
  -7  -2   4       11.70       14.24      7.51 o
  -6  -2   4      102.61       87.21      8.16 o
  -5  -2   4      343.72      338.17     10.57 o
  -4  -2   4      430.19      385.11     11.13 o
  -3  -2   4        1.95       11.18      4.22 o
  -2  -2   4     2796.39     3071.31     58.30 o
  -1  -2   4       32.34       32.13      4.81 o
   0  -2   4       55.43       76.88      4.86 o
   1  -2   4      939.07      913.42     26.49 o
   2  -2   4     1009.46     1027.97     27.13 o
   3  -2   4      362.32      352.79     22.40 o
   4  -2   4      991.91      923.68     49.73 o
   5  -2   4      504.74      556.43     44.80 o
   6  -2   4        6.97       17.92     25.98 o
   7  -2   4       98.73       93.19     23.30 o
   8  -2   4        3.27       -9.86     13.89 o
   9  -2   4      110.70      107.48     16.75 o
  10  -2   4       75.86       70.82     17.44 o
  11  -2   4        0.62       -2.48     13.36 o
  12  -2   4        0.00       -0.50     18.04 o
  13  -2   4       20.14       49.28     46.59 o
 -13  -1   4        1.88      -12.54     37.63 o
 -12  -1   4       10.21       23.54     19.06 o
 -11  -1   4       15.72        8.62     16.33 o
 -10  -1   4       15.06        8.67     18.95 o
  -9  -1   4       15.68       19.00     12.34 o
  -8  -1   4       26.19       17.04      9.75 o
  -7  -1   4      319.97      353.79     23.73 o
  -6  -1   4        1.90       -2.59      5.20 o
  -5  -1   4       73.28       69.42      6.29 o
  -4  -1   4       45.13       53.15      5.46 o
  -3  -1   4      409.79      496.67     15.43 o
  -2  -1   4       31.28       35.78      4.13 o
  -1  -1   4       30.53       22.50      3.70 o
   0  -1   4      118.38      103.48      6.34 o
   1  -1   4     2654.61     2697.12     89.39 o
   2  -1   4       98.09       72.67     14.17 o
   3  -1   4       73.11       62.83     10.77 o
   4  -1   4      390.43      374.58     20.41 o
   5  -1   4       29.85       17.14      9.20 o
   6  -1   4        0.02        2.69     13.44 o
   7  -1   4      111.35      122.76     27.78 o
   8  -1   4        1.61        2.69     17.92 o
   9  -1   4       41.91       60.70     13.70 o
  10  -1   4       11.70       13.03     16.33 o
  11  -1   4        0.09        5.79     15.90 o
  12  -1   4        3.89       14.98     18.04 o
  13  -1   4        6.69        6.82     36.29 o
  14  -1   4        2.79       15.95     28.06 o
 -14   0   4        0.95        8.06     26.88 o
 -13   0   4        0.79      -27.88     25.69 o
 -12   0   4        0.41       -0.42     23.86 o
 -11   0   4       13.88       32.58     18.26 o
 -10   0   4        0.07       10.38     13.52 o
  -9   0   4        5.85        3.97     16.97 o
  -8   0   4        5.70        2.37      9.68 o
  -7   0   4       46.46       22.85     10.99 o
  -6   0   4      839.62      839.30     24.85 o
  -5   0   4        7.02       12.46      5.02 o
  -4   0   4        4.91       -0.12      4.09 o
  -3   0   4       30.55       26.89      3.82 o
  -2   0   4     1009.05     1095.27     21.34 o
  -1   0   4      566.01      593.91     15.76 o
   0   0   4     1955.90     2043.79     50.04 o
   1   0   4      205.49      189.55     19.26 o
   2   0   4      182.63      201.20     16.58 o
   3   0   4      194.75      189.03     13.52 o
   4   0   4       19.31       41.31     12.05 o
   5   0   4       71.69       83.36     13.44 o
   6   0   4       69.29       58.83     10.63 o
   7   0   4       50.34       34.94     14.34 o
   8   0   4       13.88       12.54     16.13 o
   9   0   4        0.94      -23.30     19.71 o
  10   0   4        3.29       -6.65     13.09 o
  11   0   4       15.28       20.32     15.69 o
  12   0   4        7.64       28.95     29.57 o
  13   0   4        2.41       -3.26     20.01 o
  14   0   4        3.61       -0.81     20.08 o
 -14   1   4        3.44       -8.96     56.45 o
 -13   1   4        1.33       41.12     27.99 o
 -12   1   4       11.78      -11.39     17.60 o
 -11   1   4        3.56        2.15     20.79 o
 -10   1   4       10.72      -18.22     15.87 o
  -9   1   4       17.66       28.16     12.62 o
  -8   1   4       13.03       25.49     15.23 o
  -7   1   4      115.79      101.44     11.48 o
  -6   1   4       16.31       26.61      6.82 o
  -5   1   4       93.71      100.80      8.21 o
  -4   1   4       21.85       31.83      4.80 o
  -3   1   4       61.05       66.20      4.72 o
  -2   1   4      912.17      920.90     28.42 o
  -1   1   4     1119.95     1109.88     34.44 o
   0   1   4      557.88      570.74     17.84 o
   1   1   4      141.02      157.06     21.95 o
   2   1   4      218.75      208.27     12.10 o
   3   1   4       83.84       75.85      4.70 o
   4   1   4       62.98       60.81     12.64 o
   5   1   4       27.15       45.77      9.50 o
   6   1   4       16.18       34.97     11.35 o
   7   1   4        2.95       14.34     21.50 o
   8   1   4        2.84       11.29      8.76 o
   9   1   4       19.42       48.39     27.78 o
  10   1   4        0.75       -8.38     15.06 o
  11   1   4        8.20        7.25     13.13 o
  12   1   4        2.70        9.06     15.02 o
  13   1   4        0.00       -8.61     31.36 o
  14   1   4        0.59      -29.67     22.16 o
 -13   2   4        0.09        8.95     24.30 o
 -12   2   4       12.50        4.09     25.98 o
 -11   2   4        0.70        6.15     17.92 o
 -10   2   4       42.44       38.13     15.69 o
  -9   2   4       12.11       21.65     13.09 o
  -8   2   4        7.09       16.56     12.34 o
  -7   2   4        7.72        6.12      8.26 o
  -6   2   4        0.21        1.46      6.04 o
  -5   2   4      301.78      306.67     13.64 o
  -4   2   4      108.28      119.00      7.22 o
  -3   2   4      141.13      149.62      6.83 o
  -2   2   4      845.05      880.22     22.60 o
  -1   2   4       51.26       46.57      3.94 o
   0   2   4     2426.02     2353.58     67.97 o
   1   2   4      140.00      137.57      5.71 o
   2   2   4      691.68      615.48     15.61 o
   3   2   4      610.84      615.40     16.40 o
   4   2   4      118.67      112.49      6.40 o
   5   2   4      751.39      743.11     20.82 o
   6   2   4      683.22      691.90     20.23 o
   7   2   4        8.65        7.33      6.76 o
   8   2   4        1.90       -2.24     10.24 o
   9   2   4      309.07      269.70     35.84 o
  10   2   4        2.12       12.33     11.71 o
  11   2   4       39.41       48.04     17.41 o
  12   2   4        9.11       -8.32     15.44 o
  13   2   4        0.28       -4.93     20.75 o
  14   2   4        0.82      -14.89     19.61 o
 -13   3   4        2.67       16.53     30.61 o
 -12   3   4        1.15       -6.93     18.88 o
 -11   3   4        2.36      -12.41     28.22 o
 -10   3   4       34.97       45.92     20.16 o
  -9   3   4      101.37       42.59     35.84 o
  -8   3   4        4.37        3.53     10.58 o
  -7   3   4        4.77        8.33      9.72 o
  -6   3   4        0.56        7.69     10.11 o
  -5   3   4      136.93      152.72     10.61 o
  -4   3   4      142.34      144.65      9.11 o
  -3   3   4      337.33      337.07     17.99 o
  -2   3   4      315.29      299.40     12.57 o
  -1   3   4     3639.96     3535.47    108.01 o
   0   3   4     4127.92     3771.34    108.85 o
   1   3   4     1881.72     1823.90     50.02 o
   2   3   4     1166.94     1145.87     25.16 o
   3   3   4       41.55       35.62      4.82 o
   4   3   4       97.51       92.26      5.18 o
   5   3   4       67.41       74.62      6.52 o
   6   3   4        3.23        0.29      7.89 o
   7   3   4      147.45      164.51     12.27 o
   8   3   4        2.07       21.22      9.99 o
   9   3   4        7.51        4.48     15.23 o
  10   3   4      213.07      217.05     35.39 o
  11   3   4        0.06       -9.03     21.50 o
  12   3   4        0.16      -16.67     21.51 o
  13   3   4       13.00      -17.87     36.29 o
  14   3   4        1.95       17.92     21.04 o
 -13   4   4        0.19      -18.73     24.15 o
 -12   4   4        3.73       -4.53     20.88 o
 -11   4   4       34.38       62.11     41.67 o
 -10   4   4        0.25      -13.93     18.68 o
  -9   4   4      144.78      184.40     20.53 o
  -8   4   4      126.35      148.96     38.08 o
  -7   4   4       99.95      108.31     11.83 o
  -6   4   4       25.32       37.46      9.73 o
  -5   4   4        0.52       -0.62      7.28 o
  -4   4   4     2809.49     2802.74     87.34 o
  -3   4   4      356.12      369.82     15.47 o
  -2   4   4      858.06      797.85     26.81 o
  -1   4   4     2808.61     2782.76    103.25 o
   0   4   4     2114.70     2211.92     78.50 o
   1   4   4      949.03      962.03     35.46 o
   2   4   4       12.80       11.93      4.01 o
   3   4   4     1254.55     1359.66     30.95 o
   4   4   4      489.94      523.81     14.68 o
   5   4   4      180.57      177.28      6.89 o
   6   4   4      274.78      275.11     13.10 o
   7   4   4       84.59       73.73     10.99 o
   8   4   4       60.45       67.11     12.65 o
   9   4   4       41.76       52.87     18.82 o
  10   4   4        1.84      -19.71     22.40 o
  11   4   4       24.77       23.81     19.72 o
  12   4   4       10.52        2.40     18.05 o
  13   4   4        9.65       26.30     24.64 o
  14   4   4        1.98      -16.39     21.43 o
 -13   5   4        1.25       25.98     44.80 o
 -12   5   4        7.40       73.67     33.15 o
 -11   5   4        6.30       22.53     16.55 o
 -10   5   4        5.24       19.15     20.61 o
  -9   5   4      126.55      144.92     43.01 o
  -8   5   4       30.18       11.65     15.44 o
  -7   5   4        0.05        4.76     11.07 o
  -6   5   4       22.83       29.85     11.99 o
  -5   5   4       22.27       17.62      9.25 o
  -4   5   4       39.50       37.49      7.68 o
  -3   5   4      194.18      188.33     12.63 o
  -2   5   4      146.96      182.28     26.43 o
  -1   5   4      303.91      300.09     19.32 o
   0   5   4        3.04       -4.25      6.78 o
   1   5   4     2517.34     2585.82    101.16 o
   2   5   4      201.52      196.66     13.06 o
   3   5   4     1088.26     1087.83     28.34 o
   4   5   4        4.55        3.24      3.62 o
   5   5   4        0.05        0.96      3.86 o
   6   5   4       17.21       15.82      6.14 o
   7   5   4       33.03       27.77      8.88 o
   8   5   4        3.79       -0.61     12.32 o
   9   5   4       21.80       12.19     12.48 o
  10   5   4        2.49      -10.75     18.82 o
  11   5   4        6.36       31.92     24.64 o
  12   5   4        2.79        6.39     19.25 o
  13   5   4        0.14      -27.78     43.01 o
  14   5   4        0.93      -10.75     48.39 o
 -12   6   4        2.85      -34.94     40.32 o
 -11   6   4       12.38      146.05     55.55 o
 -10   6   4        7.91       36.74     29.57 o
  -9   6   4        5.19       17.92     33.15 o
  -8   6   4       97.63      129.03     32.26 o
  -7   6   4       25.28        9.66     12.88 o
  -6   6   4        4.53       10.66     33.60 o
  -5   6   4      106.86      112.79     14.58 o
  -4   6   4      475.44      459.34     23.84 o
  -3   6   4       81.82       90.42      8.51 o
  -2   6   4        4.52       15.72     10.03 o
  -1   6   4      303.07      340.61     18.88 o
   0   6   4       58.23       59.64     10.72 o
   1   6   4      560.31      600.35     29.69 o
   2   6   4      102.54       84.27      7.12 o
   3   6   4      766.78      787.77     21.22 o
   4   6   4      244.80      230.83     13.87 o
   5   6   4      603.20      654.69     25.54 o
   6   6   4      842.42      882.66     25.58 o
   7   6   4      782.68      781.58     27.69 o
   8   6   4      306.01      302.89     15.45 o
   9   6   4      124.93      106.77     17.71 o
  10   6   4       17.47       13.22     11.20 o
  11   6   4        0.39       -7.47     16.47 o
  12   6   4        9.68        2.82     19.35 o
  13   6   4        8.47      -14.34     30.46 o
  14   6   4        0.19       -1.79     42.11 o
 -12   7   4        5.47       34.05     41.22 o
 -11   7   4        3.29       34.94     42.11 o
 -10   7   4        4.75       17.92     31.36 o
  -9   7   4       48.41       -7.17     42.11 o
  -8   7   4        0.68       37.63     27.78 o
  -7   7   4      151.20      139.97     23.84 o
  -6   7   4       27.18       25.89     15.68 o
  -5   7   4       68.04       62.83     15.68 o
  -4   7   4      138.20      138.87     17.47 o
  -3   7   4      386.69      394.46     23.45 o
  -2   7   4      313.49      308.05     23.12 o
  -1   7   4       70.94       69.31     11.93 o
   0   7   4      604.70      615.44     32.71 o
   1   7   4      185.42      138.03     12.25 o
   2   7   4      837.57      846.96     29.94 o
   3   7   4      453.53      456.83     16.02 o
   4   7   4       67.20       67.87      6.15 o
   5   7   4       31.75       27.31      6.48 o
   6   7   4      469.25      463.28     16.36 o
   7   7   4      169.77      148.15     13.23 o
   8   7   4      135.76      128.37     24.34 o
   9   7   4       18.53       20.85     12.25 o
  10   7   4        2.33       19.49     15.58 o
  11   7   4        4.60        0.54     16.40 o
  12   7   4        0.38       28.67     44.80 o
  13   7   4        2.07       43.01     40.32 o
  14   7   4        2.25      -65.86     43.91 o
 -11   8   4        0.61       -5.38     42.11 o
 -10   8   4        6.58       -7.17     38.53 o
  -9   8   4        0.35       24.19     40.32 o
  -8   8   4        9.32        2.69     24.19 o
  -7   8   4       21.12      -10.75     22.40 o
  -6   8   4      169.19      150.19     20.45 o
  -5   8   4      200.40      185.00     16.07 o
  -4   8   4       23.04       34.94     12.82 o
  -3   8   4       38.36       36.74      8.41 o
  -2   8   4       38.56       46.24     10.94 o
  -1   8   4        8.91        8.39     11.35 o
   0   8   4        0.46       10.52     23.30 o
   1   8   4        1.16       -0.54     12.99 o
   2   8   4       26.21       17.20      9.54 o
   3   8   4       11.15        4.16      5.43 o
   4   8   4      299.88      295.39     16.99 o
   5   8   4        5.99       14.54      5.61 o
   6   8   4        2.48       -0.95      6.98 o
   7   8   4        6.72       17.76     10.99 o
   8   8   4       13.03        7.80     19.71 o
   9   8   4       95.27       91.73     12.60 o
  10   8   4       10.42        8.65     13.61 o
  11   8   4        8.54       52.87     34.05 o
  12   8   4       33.56       32.26     30.46 o
  13   8   4        0.08       -9.86     34.05 o
 -11   9   4       34.15       14.34     40.32 o
 -10   9   4        1.90       68.10     35.84 o
  -9   9   4        0.72       32.26     47.49 o
  -8   9   4      132.33      155.01     35.84 o
  -7   9   4      117.57      126.34     28.67 o
  -6   9   4       63.61       71.68     25.98 o
  -5   9   4        8.43       22.40     18.82 o
  -4   9   4      239.21      234.15     25.98 o
  -3   9   4       36.87       56.61      8.82 o
  -2   9   4      150.97      136.20     20.61 o
  -1   9   4        5.43        3.36     11.35 o
   0   9   4      507.97      495.06     32.15 o
   1   9   4      142.18      144.08     16.94 o
   2   9   4        7.97        3.06      6.20 o
   3   9   4       86.96       79.34      7.76 o
   4   9   4       82.76       97.87      7.88 o
   5   9   4       64.88       66.76     14.36 o
   6   9   4      149.64      151.87     12.67 o
   7   9   4       11.40       17.06      7.20 o
   8   9   4        6.93      -25.65     17.47 o
   9   9   4       52.50       45.15     31.81 o
  10   9   4       21.56       39.91     25.95 o
  11   9   4        0.71       11.20     22.81 o
  12   9   4        0.08      -41.22     31.36 o
  13   9   4        6.50       26.88     61.83 o
 -10  10   4        0.01      -37.63     39.43 o
  -9  10   4        5.47       17.02     33.15 o
  -8  10   4        4.03       26.88     34.94 o
  -7  10   4       12.95        5.38     39.43 o
  -6  10   4        2.53       41.22     37.63 o
  -5  10   4        1.80      -13.44     30.46 o
  -4  10   4        0.18        9.86     20.61 o
  -3  10   4       32.38       47.49     21.50 o
  -2  10   4       46.85       45.70     17.92 o
  -1  10   4       40.54       47.49     14.34 o
   0  10   4       21.82       32.24     12.70 o
   1  10   4       32.24       32.50      9.02 o
   2  10   4       77.76       62.58     13.90 o
   3  10   4      354.73      363.66     19.46 o
   4  10   4        0.27       -4.32      5.82 o
   5  10   4      139.77      122.27     10.89 o
   6  10   4      103.31       90.73     12.73 o
   7  10   4        2.84       15.96     17.86 o
   8  10   4        2.06        0.87     18.18 o
   9  10   4        0.00       14.47     18.68 o
  10  10   4        4.06       25.55     23.45 o
  11  10   4        0.27       14.28     31.16 o
  12  10   4        0.19      -19.42     26.00 o
  -9  11   4        1.34       44.80     44.80 o
  -8  11   4        0.91      -52.42     34.94 o
  -7  11   4        0.88      -57.79     38.53 o
  -6  11   4       25.07       14.34     27.78 o
  -5  11   4       72.19      101.25     33.15 o
  -4  11   4       72.73       57.35     27.78 o
  -3  11   4        2.33       43.01     29.57 o
  -2  11   4       39.72       12.54     17.02 o
  -1  11   4       29.16       11.65     16.13 o
   0  11   4       33.48       16.13     18.82 o
   1  11   4       46.54       18.05     11.04 o
   2  11   4       45.22       42.43     17.92 o
   3  11   4       68.49       66.06     13.84 o
   4  11   4        5.02        4.86      7.36 o
   5  11   4        0.23      -14.65     15.92 o
   6  11   4       31.22       52.02     34.94 o
   7  11   4        3.45      -25.65     20.45 o
   8  11   4        4.17       -0.36     13.58 o
   9  11   4        8.38       13.14     18.24 o
  10  11   4        3.64      -14.78     33.15 o
  11  11   4        0.08        9.25     25.25 o
  -8  12   4        0.74       -3.58     32.26 o
  -7  12   4        3.73       82.43     54.66 o
  -6  12   4       12.41       71.68     40.32 o
  -5  12   4        6.81       -0.90     31.36 o
  -4  12   4        4.17      -12.54     25.98 o
  -3  12   4        4.29       20.61     31.36 o
  -2  12   4       38.59       19.71     19.71 o
  -1  12   4        2.83      -10.75     18.82 o
   0  12   4        6.63        4.51     38.53 o
   1  12   4        1.45        5.47     15.69 o
   2  12   4        2.02      -20.86     20.61 o
   3  12   4       12.92       28.92     13.04 o
   4  12   4        0.77      -19.06     20.88 o
   5  12   4        6.73       12.36     17.39 o
   6  12   4        2.42      -21.79     14.66 o
   7  12   4       12.58       -0.28     17.76 o
   8  12   4        6.07      -13.26     22.34 o
   9  12   4        8.83       24.46     23.91 o
  10  12   4        0.96       45.92     51.97 o
  -7  13   4        2.82       16.13     38.53 o
  -6  13   4        0.33      -29.57     34.05 o
  -5  13   4        4.82       -8.06     27.78 o
  -4  13   4       17.66        9.86     30.46 o
  -3  13   4        8.96       -5.38     25.09 o
  -2  13   4       36.32       69.89     34.05 o
  -1  13   4        0.09      -22.24     21.80 o
   0  13   4       26.49       50.66     22.15 o
   1  13   4        1.82        2.77     14.34 o
   2  13   4       20.44       42.11     41.22 o
   3  13   4        0.10       -0.24     17.74 o
   4  13   4        4.68      -13.77     15.13 o
   5  13   4        0.21        3.74     16.61 o
   6  13   4        2.02       -9.33     19.98 o
   7  13   4        4.44      -10.78     24.08 o
   8  13   4        0.50       14.31     24.96 o
   9  13   4        5.83       23.29     24.90 o
  -5  14   4        0.07      -42.11     44.80 o
  -4  14   4        1.37       13.44     28.67 o
  -3  14   4        0.90       33.15     34.05 o
  -2  14   4        3.83      -10.78     54.66 o
  -1  14   4        0.86       -7.88     21.79 o
   0  14   4        4.45       14.34     30.46 o
   1  14   4       12.80       15.23     33.15 o
   2  14   4        0.54        0.00     32.26 o
   3  14   4        0.00       -7.15     28.48 o
   4  14   4        2.12      -27.59     18.40 o
   5  14   4        0.21        8.39     20.33 o
   6  14   4        2.17       -8.13     25.96 o
   7  14   4        6.04       -4.88     19.29 o
   8  14   4        0.86       -3.18     22.52 o
  -2  15   4        0.11      -25.09     38.53 o
  -1  15   4        9.75      -15.23     38.53 o
   0  15   4        0.01       48.39     56.45 o
   1  15   4       23.27        6.27     52.87 o
   2  15   4       11.99       16.13     35.84 o
   3  15   4        0.20       31.97     36.29 o
   4  15   4        2.73       -4.56     29.12 o
   5  15   4       12.11       13.44     41.22 o
  -4 -11   5        2.03       31.36     36.74 o
  -3 -11   5       14.50       -8.06     30.46 o
  -2 -11   5        4.74      -68.55     45.70 o
  -1 -11   5        3.35      -16.13     45.70 o
   0 -11   5        0.03        1.79     34.94 o
   1 -11   5        0.97       69.89     30.46 o
   2 -11   5        0.23      -39.43     28.67 o
  -7 -10   5        3.04        5.38     36.74 o
  -6 -10   5        0.05       20.61     27.78 o
  -5 -10   5        3.81        8.06     24.19 o
  -4 -10   5       43.57       69.60     26.52 o
  -3 -10   5        4.76       31.02     47.49 o
  -2 -10   5        3.70       26.88     28.67 o
  -1 -10   5       88.50       60.03     31.36 o
   0 -10   5        1.51        9.86     25.09 o
   1 -10   5        2.60       38.53     29.57 o
   2 -10   5       11.17       18.82     26.88 o
   3 -10   5        0.08       -2.60     20.98 o
   4 -10   5        1.48      -14.86     27.33 o
   5 -10   5        0.52       50.18     37.63 o
  -8  -9   5        1.13        2.69     32.26 o
  -7  -9   5        6.38       57.35     32.26 o
  -6  -9   5        2.33       24.26     23.17 o
  -5  -9   5       10.79        3.86     20.20 o
  -4  -9   5       10.80        8.12     14.87 o
  -3  -9   5       32.98       25.75     15.10 o
  -2  -9   5       50.34       61.94     22.40 o
  -1  -9   5       12.12       16.13     19.71 o
   0  -9   5       24.56        7.17     19.71 o
   1  -9   5        2.81      -16.94     18.18 o
   2  -9   5        2.31      -14.34     16.47 o
   3  -9   5       19.65       22.37     18.05 o
   4  -9   5        8.76        7.30     17.20 o
   5  -9   5        0.00       -9.31     17.44 o
   6  -9   5        4.33      -30.46     40.32 o
   7  -9   5        0.04      -17.02     36.74 o
  -9  -8   5        0.02       -4.48     35.84 o
  -8  -8   5       18.52       21.25     27.71 o
  -7  -8   5       33.40      -26.58     25.19 o
  -6  -8   5        0.62        3.58     18.72 o
  -5  -8   5        0.04       15.31     19.87 o
  -4  -8   5        1.29       -3.29     19.89 o
  -3  -8   5        0.17      -10.00     12.86 o
  -2  -8   5       23.80       23.09     16.71 o
  -1  -8   5        0.07       -3.99     15.23 o
   0  -8   5       77.72       97.68     17.41 o
   1  -8   5       36.29       54.33     15.58 o
   2  -8   5      136.75      131.87     40.32 o
   3  -8   5       11.84       -1.01     12.05 o
   4  -8   5        5.04       19.45     20.55 o
   5  -8   5       18.60        9.65     21.50 o
   6  -8   5       17.34       15.84     28.22 o
   7  -8   5       10.19       -4.48     31.36 o
   8  -8   5        3.10       51.97     52.87 o
   9  -8   5        0.23        7.17     58.24 o
 -10  -7   5       11.55       45.70     39.43 o
  -9  -7   5        5.92       -8.19     25.61 o
  -8  -7   5        0.49      -28.78     29.12 o
  -7  -7   5      145.48      171.50     38.98 o
  -6  -7   5        3.66        2.91     23.21 o
  -5  -7   5       43.55       -6.18     20.16 o
  -4  -7   5       56.31       26.13     17.98 o
  -3  -7   5       96.48       81.88     10.86 o
  -2  -7   5       29.58       37.01     11.41 o
  -1  -7   5       93.34       92.25      9.64 o
   0  -7   5       87.71      100.12     17.07 o
   1  -7   5        6.42       -0.46     13.09 o
   2  -7   5      148.32      162.97     32.26 o
   3  -7   5       76.83       89.50     16.94 o
   4  -7   5       13.47      -13.19     12.75 o
   5  -7   5        1.47       15.66     22.85 o
   6  -7   5       82.84       76.16     28.67 o
   7  -7   5       11.31      -41.22     43.91 o
   8  -7   5        6.33       20.61     39.43 o
   9  -7   5       17.92      -57.79     38.53 o
  10  -7   5        3.27       11.65     55.55 o
 -11  -6   5       19.96        9.86     58.24 o
 -10  -6   5       17.29      -18.29     32.08 o
  -9  -6   5       87.23      113.63     25.88 o
  -8  -6   5        0.92      -16.30     26.52 o
  -7  -6   5        1.53      -26.21     17.47 o
  -6  -6   5       93.13       85.21     18.67 o
  -5  -6   5       23.53       11.62     10.55 o
  -4  -6   5      203.31      232.69     23.80 o
  -3  -6   5      138.96      110.00      8.61 o
  -2  -6   5       67.17       73.49      9.33 o
  -1  -6   5        8.43       11.72      6.29 o
   0  -6   5      542.41      573.19     29.23 o
   1  -6   5       62.42       57.92      9.72 o
   2  -6   5       14.20       29.61      8.40 o
   3  -6   5      964.40     1028.90     45.90 o
   4  -6   5       20.60        4.99     15.06 o
   5  -6   5       54.18       68.99     32.26 o
   6  -6   5       64.36       82.43     34.05 o
   7  -6   5       91.88       43.01     29.57 o
   8  -6   5       26.31        0.00     40.32 o
   9  -6   5        0.61       52.87     52.87 o
  10  -6   5       26.34       77.06     62.72 o
  11  -6   5       13.03       54.66     78.85 o
 -12  -5   5        3.47      -64.51     43.01 o
 -11  -5   5        0.01       68.10     54.66 o
 -10  -5   5       39.01       21.77     24.97 o
  -9  -5   5       34.04       37.55     27.78 o
  -8  -5   5       30.94       12.80     17.41 o
  -7  -5   5       70.07       73.94     42.56 o
  -6  -5   5       13.41       21.23     13.03 o
  -5  -5   5       22.87       18.92      6.82 o
  -4  -5   5       23.85       20.69      7.74 o
  -3  -5   5      101.03       99.17      8.99 o
  -2  -5   5       63.13       58.35      7.28 o
  -1  -5   5       10.51       -0.17      6.65 o
   0  -5   5        0.09        6.16      6.25 o
   1  -5   5      167.06      177.61     19.46 o
   2  -5   5       25.21       35.51      7.49 o
   3  -5   5        5.06       11.61      7.38 o
   4  -5   5      146.95      151.28     10.53 o
   5  -5   5       31.55       30.66     12.54 o
   6  -5   5        1.23       -5.32      5.24 o
   7  -5   5        9.42       34.94     36.74 o
   8  -5   5        4.18       -6.55     19.25 o
   9  -5   5        1.51        4.48     24.71 o
  10  -5   5        0.11      -12.47     22.15 o
  11  -5   5        0.30       18.49     30.91 o
 -12  -4   5       11.14       56.45     37.63 o
 -11  -4   5        0.03       -8.96     46.59 o
 -10  -4   5       25.93       46.93     46.59 o
  -9  -4   5       53.39       45.58     18.05 o
  -8  -4   5       35.21       28.59     12.65 o
  -7  -4   5      142.62      155.97     14.56 o
  -6  -4   5        4.55       13.84      7.11 o
  -5  -4   5        4.93       10.50      5.88 o
  -4  -4   5       38.11       47.20      9.05 o
  -3  -4   5       12.53       13.94      5.91 o
  -2  -4   5      192.30      189.97      9.62 o
  -1  -4   5      307.06      304.49     10.26 o
   0  -4   5       54.05       55.92      6.72 o
   1  -4   5      267.21      252.32     12.51 o
   2  -4   5      745.00      774.05     34.66 o
   3  -4   5      860.89      915.09     32.04 o
   4  -4   5       10.38        5.53      6.85 o
   5  -4   5      387.59      351.57     21.86 o
   6  -4   5       98.80       57.35     24.19 o
   7  -4   5        1.24       17.92     32.26 o
   8  -4   5      135.75      114.73     16.89 o
   9  -4   5        9.77        1.98     21.51 o
  10  -4   5        0.78        1.42     38.08 o
  11  -4   5        1.22       16.82     31.81 o
  12  -4   5        0.23       20.24     36.74 o
 -13  -3   5        6.56      -46.59     48.39 o
 -12  -3   5        2.42      -10.75     34.05 o
 -11  -3   5        0.12      -15.23     30.46 o
 -10  -3   5       18.52       -4.48     35.84 o
  -9  -3   5       16.66       42.37     30.68 o
  -8  -3   5        8.69       10.45     11.30 o
  -7  -3   5       14.37       14.55      7.53 o
  -6  -3   5      168.69      156.15     10.54 o
  -5  -3   5       76.71       80.32     10.22 o
  -4  -3   5       12.50       10.01      4.89 o
  -3  -3   5       24.60       32.51      6.23 o
  -2  -3   5       61.59       49.80      7.30 o
  -1  -3   5        1.31        4.74      4.63 o
   0  -3   5       44.98       45.98      9.14 o
   1  -3   5       18.69       12.30      4.61 o
   2  -3   5        0.25        2.38      6.47 o
   3  -3   5      200.08      208.32     16.16 o
   4  -3   5       54.90       43.01     16.13 o
   5  -3   5       52.16       51.97     19.71 o
   6  -3   5      163.65      159.49     32.26 o
   7  -3   5       63.38       19.71     28.67 o
   8  -3   5        8.12       26.80     29.12 o
   9  -3   5        1.35      -11.35      8.57 o
  10  -3   5        9.15        5.65     20.41 o
  11  -3   5        2.05       18.44     22.78 o
  12  -3   5        0.51      -25.03     23.07 o
  13  -3   5        1.04       74.37     60.93 o
 -13  -2   5        3.46       14.34     31.36 o
 -12  -2   5        0.72      -43.91     51.97 o
 -11  -2   5        1.63        6.14     35.84 o
 -10  -2   5        7.63       -1.83     13.52 o
  -9  -2   5        0.05       -7.13     12.60 o
  -8  -2   5       49.32       35.97     16.17 o
  -7  -2   5        2.06       -2.32      8.37 o
  -6  -2   5      311.52      304.67     12.69 o
  -5  -2   5       82.00       67.28     12.03 o
  -4  -2   5      260.95      295.65     10.78 o
  -3  -2   5      427.91      433.40     11.99 o
  -2  -2   5       15.14       23.82      4.21 o
  -1  -2   5     1546.86     1578.09     40.68 o
   0  -2   5      348.83      339.01     12.13 o
   1  -2   5      271.61      290.40      9.74 o
   2  -2   5      876.66      901.27     24.24 o
   3  -2   5       85.81       78.14     15.59 o
   4  -2   5      130.99      129.92     23.30 o
   5  -2   5       58.47       49.28     18.82 o
   6  -2   5       51.57       69.89     24.19 o
   7  -2   5        0.88        4.48     15.23 o
   8  -2   5        0.82       19.64     15.69 o
   9  -2   5       41.02       35.72     10.98 o
  10  -2   5       23.47       34.56     12.39 o
  11  -2   5        2.25        4.73     13.88 o
  12  -2   5        1.85       11.65     50.18 o
  13  -2   5       13.24       10.75     43.01 o
 -13  -1   5        0.57       13.44     37.63 o
 -12  -1   5        7.00        6.27     21.54 o
 -11  -1   5        0.10      -19.95     20.01 o
 -10  -1   5       12.64       10.16     17.97 o
  -9  -1   5        9.28       19.22     26.88 o
  -8  -1   5        0.13       -6.56     11.85 o
  -7  -1   5       38.69       15.80      9.28 o
  -6  -1   5       54.99       69.92     12.10 o
  -5  -1   5      327.10      316.25     12.30 o
  -4  -1   5       92.72       99.17      6.31 o
  -3  -1   5      281.17      309.03     12.09 o
  -2  -1   5       22.46       30.51      5.34 o
  -1  -1   5     2025.31     2378.33     49.28 o
   0  -1   5      505.56      557.11     14.81 o
   1  -1   5        1.78       10.59      6.18 o
   2  -1   5       90.10      119.91      5.69 o
   3  -1   5      180.76      171.37     17.35 o
   4  -1   5      141.54      125.60     24.64 o
   5  -1   5       17.61       20.61     19.71 o
   6  -1   5       58.73       79.75     21.50 o
   7  -1   5      269.59      327.05     41.22 o
   8  -1   5        3.34      -17.92     17.92 o
   9  -1   5       12.29      -18.82     28.67 o
  10  -1   5       16.05       22.53     14.88 o
  11  -1   5        2.63       15.43     30.02 o
  12  -1   5        4.47      -13.60     17.07 o
  13  -1   5       12.61       -6.27     34.94 o
 -13   0   5        6.40      -22.40     23.84 o
 -12   0   5        2.40      -23.61     26.26 o
 -11   0   5       60.04       40.43     20.20 o
 -10   0   5        8.53        7.05     16.36 o
  -9   0   5        9.73       20.90     14.41 o
  -8   0   5      113.76      126.16     18.37 o
  -7   0   5       41.58       35.82      9.42 o
  -6   0   5       12.09        4.74      7.71 o
  -5   0   5       32.85       26.18      6.74 o
  -4   0   5       28.37       28.23      5.14 o
  -3   0   5      315.92      307.86     11.74 o
  -2   0   5       30.13       28.46      4.27 o
  -1   0   5     2568.95     2696.71     63.34 o
   0   0   5     1553.88     1551.86     33.95 o
   1   0   5      327.55      285.15     15.73 o
   2   0   5      639.54      691.77     34.73 o
   3   0   5      564.26      571.57     30.46 o
   4   0   5       92.57      102.41     11.77 o
   5   0   5      439.18      482.43     28.32 o
   6   0   5       34.24       22.40     14.34 o
   7   0   5        7.09       37.63     17.02 o
   8   0   5       93.00       43.01     29.57 o
   9   0   5        0.03        9.86     19.71 o
  10   0   5        0.82      -13.44     25.09 o
  11   0   5       18.69       -2.49     18.37 o
  12   0   5        6.41       61.26     22.15 o
  13   0   5        2.42      -40.84     28.20 o
  14   0   5        6.59       -3.58     39.43 o
 -13   1   5        1.84      -33.60     22.40 o
 -12   1   5        0.04      -32.82     22.49 o
 -11   1   5        0.61      -25.83     24.19 o
 -10   1   5       33.73       39.73     28.22 o
  -9   1   5        0.78      -11.88     15.92 o
  -8   1   5        8.04       -0.53     14.40 o
  -7   1   5        0.00      -12.97      8.64 o
  -6   1   5       79.49       90.50      9.82 o
  -5   1   5       94.28      100.27      9.04 o
  -4   1   5      180.04      182.45      8.63 o
  -3   1   5      908.30      903.00     19.50 o
  -2   1   5        8.80        8.67      6.21 o
  -1   1   5       30.09       26.75      4.88 o
   0   1   5      157.18      167.24      8.85 o
   1   1   5      146.36      155.58     11.40 o
   2   1   5       81.42       58.92     11.40 o
   3   1   5      927.01      926.32     41.84 o
   4   1   5        0.80        2.87      4.05 o
   5   1   5      132.29      145.15      9.32 o
   6   1   5       52.99       81.07     12.08 o
   7   1   5        4.31        2.69     20.61 o
   8   1   5        0.47       23.30     25.09 o
   9   1   5       11.00       15.23     17.92 o
  10   1   5        3.50       24.19     21.50 o
  11   1   5        0.05       -1.23     17.02 o
  12   1   5        5.14        2.60     18.95 o
  13   1   5        0.26       31.04     40.77 o
  14   1   5        1.56       -3.80     23.30 o
 -13   2   5        9.31       -7.35     25.37 o
 -12   2   5        0.13        0.64     20.01 o
 -11   2   5        0.73      -21.08     18.49 o
 -10   2   5        0.02        5.67     19.13 o
  -9   2   5       18.61       35.39     24.64 o
  -8   2   5       52.26       41.91     21.95 o
  -7   2   5        5.01      -16.11     10.74 o
  -6   2   5        3.53       -7.54      8.75 o
  -5   2   5      196.89      204.61     15.29 o
  -4   2   5        5.71        8.81      6.02 o
  -3   2   5        1.08       -3.02      4.47 o
  -2   2   5       93.35       97.24      6.16 o
  -1   2   5      180.23      160.51      6.76 o
   0   2   5      845.03      848.67     25.39 o
   1   2   5     1301.61     1254.80     43.03 o
   2   2   5     1173.81     1004.16     29.48 o
   3   2   5        3.30        4.05     11.65 o
   4   2   5      258.82      257.92      9.61 o
   5   2   5       15.20       14.34     11.62 o
   6   2   5       14.43       10.10      5.69 o
   7   2   5       53.59       67.94     12.85 o
   8   2   5        5.30       10.98      9.96 o
   9   2   5       23.99       34.05     22.40 o
  10   2   5        5.52      -12.54     17.92 o
  11   2   5        3.49       15.16     19.26 o
  12   2   5        2.83        7.70     17.02 o
  13   2   5        1.41      -35.16     23.44 o
  14   2   5        0.21       16.51     34.94 o
 -13   3   5        4.79      -26.21     21.87 o
 -12   3   5        0.00      -18.07     29.76 o
 -11   3   5        0.84       -4.57     17.98 o
 -10   3   5        7.30        9.69     19.71 o
  -9   3   5       73.02      101.29     22.85 o
  -8   3   5       24.55       25.58     19.26 o
  -7   3   5       17.47       29.17     11.47 o
  -6   3   5       14.29       25.30      9.49 o
  -5   3   5       13.69       10.22      5.82 o
  -4   3   5      336.19      363.06     15.32 o
  -3   3   5        6.05        9.55      5.56 o
  -2   3   5      362.79      396.51     13.45 o
  -1   3   5      135.76      148.42      7.68 o
   0   3   5      194.01      223.13     16.58 o
   1   3   5      721.63      662.45     27.49 o
   2   3   5      421.30      445.95     12.01 o
   3   3   5       25.64       25.24      4.79 o
   4   3   5       12.70       11.10      4.27 o
   5   3   5       95.75       85.62      6.60 o
   6   3   5      161.37      159.57      9.77 o
   7   3   5        0.33        2.08      7.33 o
   8   3   5       39.24       25.16     11.71 o
   9   3   5       27.36       34.94     16.13 o
  10   3   5        1.82        7.17     26.88 o
  11   3   5        8.10       15.38     22.40 o
  12   3   5        5.46        9.90     21.04 o
  13   3   5        0.31      -14.99     20.16 o
  14   3   5        2.82        2.95     24.53 o
 -13   4   5        0.18        4.80     31.60 o
 -12   4   5        5.96       18.64     26.51 o
 -11   4   5       10.83        6.27     17.39 o
 -10   4   5        4.36       13.10     16.14 o
  -9   4   5       15.19       26.99     18.30 o
  -8   4   5        0.14      -10.54     11.26 o
  -7   4   5      348.29      361.69     19.07 o
  -6   4   5        0.99        5.20     12.10 o
  -5   4   5      190.71      180.52     30.46 o
  -4   4   5      615.83      617.65     23.71 o
  -3   4   5        0.35        6.41      7.81 o
  -2   4   5      119.87      136.93     11.36 o
  -1   4   5     1810.96     1949.02     75.57 o
   0   4   5        2.80        2.76      7.29 o
   1   4   5      106.65      102.71      5.38 o
   2   4   5     1516.85     1577.13     41.74 o
   3   4   5       76.40       61.81      5.95 o
   4   4   5      380.88      384.69     11.31 o
   5   4   5        0.98       -2.31      3.89 o
   6   4   5      351.55      333.14     13.81 o
   7   4   5      174.12      171.53     11.39 o
   8   4   5       19.99       24.01     11.97 o
   9   4   5       89.07       87.81     22.40 o
  10   4   5       87.05       77.95     28.67 o
  11   4   5        1.33       12.54     24.19 o
  12   4   5        3.20       25.46     32.70 o
  13   4   5       25.93        1.90     18.68 o
  14   4   5        0.55       -0.30     25.15 o
 -13   5   5        4.88      -12.54     31.61 o
 -12   5   5        1.30       -1.54     21.17 o
 -11   5   5        9.51       -6.70     20.05 o
 -10   5   5        3.39       -3.91     31.36 o
  -9   5   5        8.37       19.73     27.33 o
  -8   5   5      200.78      231.17     37.63 o
  -7   5   5        0.69      -13.44     16.13 o
  -6   5   5       25.94       21.56     13.02 o
  -5   5   5       35.13       23.99     11.07 o
  -4   5   5      146.36      126.11     13.55 o
  -3   5   5      413.21      402.31     20.38 o
  -2   5   5        4.31       -0.90     12.99 o
  -1   5   5        3.27      -11.79      8.16 o
   0   5   5        0.87        2.69      6.97 o
   1   5   5       10.06       15.80      8.51 o
   2   5   5        3.76        1.04      3.87 o
   3   5   5      851.99      904.84     27.81 o
   4   5   5       15.55       11.73      4.55 o
   5   5   5        6.86        8.70      3.96 o
   6   5   5       31.73       37.52      7.58 o
   7   5   5      100.19      100.09      8.53 o
   8   5   5        6.06        3.20      9.96 o
   9   5   5       15.84        9.86     17.02 o
  10   5   5       30.42       37.63     21.50 o
  11   5   5       12.60       14.34     25.98 o
  12   5   5        7.69        3.46     18.37 o
  13   5   5        0.40       -4.03     18.37 o
  14   5   5        0.94       37.13     24.73 o
 -12   6   5        0.12       68.99     64.51 o
 -11   6   5        0.44      -30.46     39.43 o
 -10   6   5        2.89       12.54     34.94 o
  -9   6   5       12.42      -27.78     34.94 o
  -8   6   5       46.57       27.78     23.30 o
  -7   6   5        1.89       23.30     23.30 o
  -6   6   5       54.03       50.42     16.44 o
  -5   6   5      107.26      109.64     17.07 o
  -4   6   5      160.19      168.87     16.97 o
  -3   6   5      132.65      146.21     11.44 o
  -2   6   5       65.54       76.45     12.89 o
  -1   6   5      899.57      856.19     45.85 o
   0   6   5      479.21      466.70     27.78 o
   1   6   5      829.87      851.61     36.43 o
   2   6   5     1417.09     1325.71     34.53 o
   3   6   5      115.17      152.18     19.01 o
   4   6   5       90.66       95.90      6.69 o
   5   6   5       41.05       33.92      4.92 o
   6   6   5       74.90       69.77      7.43 o
   7   6   5        1.22       -1.36      6.74 o
   8   6   5       90.69       92.44     11.27 o
   9   6   5        0.04        5.36     16.73 o
  10   6   5        0.50      -23.30     16.13 o
  11   6   5        7.22       17.02     27.78 o
  12   6   5        0.24       20.44     17.86 o
  13   6   5        2.04       58.14     26.29 o
  14   6   5        0.54       -0.90     32.26 o
 -12   7   5        2.59       19.71     51.97 o
 -11   7   5        0.77        9.86     51.97 o
 -10   7   5        0.03       -8.06     28.67 o
  -9   7   5        0.61      -20.61     33.15 o
  -8   7   5        1.01        8.96     23.30 o
  -7   7   5       10.88        0.00     21.50 o
  -6   7   5        9.52        2.24     16.47 o
  -5   7   5       16.99       24.95     12.55 o
  -4   7   5        1.07       11.05     13.89 o
  -3   7   5      104.44       88.61     12.88 o
  -2   7   5      117.87      148.14     17.74 o
  -1   7   5        6.80       -5.14      9.44 o
   0   7   5      112.78      110.19     13.75 o
   1   7   5      320.99      334.25     21.85 o
   2   7   5      317.96      327.24     15.07 o
   3   7   5       50.84       57.46      7.07 o
   4   7   5      235.60      235.77     10.74 o
   5   7   5       63.33       72.06      7.21 o
   6   7   5      237.96      225.40     13.32 o
   7   7   5       32.63       33.25      8.26 o
   8   7   5      187.73      200.40     13.05 o
   9   7   5       14.58        7.70     10.28 o
  10   7   5       21.40       45.70     19.71 o
  11   7   5       20.81       19.73     15.73 o
  12   7   5        4.75      -24.19     41.22 o
  13   7   5        0.43       -2.69     31.36 o
  14   7   5        2.76       16.13     34.05 o
 -11   8   5        0.53        4.48     37.63 o
 -10   8   5        3.11       -1.79     34.05 o
  -9   8   5        8.74       -9.86     38.53 o
  -8   8   5       20.05      -16.13     25.98 o
  -7   8   5       25.90       51.97     35.84 o
  -6   8   5      139.46      143.05     43.91 o
  -5   8   5       69.66       50.81     27.33 o
  -4   8   5      141.61      159.85     26.88 o
  -3   8   5      132.02      127.77     22.30 o
  -2   8   5       74.45       75.27     17.92 o
  -1   8   5      401.05      389.90     27.51 o
   0   8   5      194.76      151.09     21.50 o
   1   8   5       81.49      114.65     25.98 o
   2   8   5      225.52      244.80     13.84 o
   3   8   5        8.09       -4.27      6.71 o
   4   8   5        0.02       -3.04      5.86 o
   5   8   5        5.38        4.12      6.18 o
   6   8   5        2.77        3.51      6.10 o
   7   8   5       45.45       45.70      9.50 o
   8   8   5      180.87      198.68     15.09 o
   9   8   5      195.75      197.86     46.15 o
  10   8   5       30.92       43.01     20.61 o
  11   8   5       25.78       -8.06     31.36 o
  12   8   5       13.49        0.90     32.26 o
  13   8   5        4.58      -64.51     58.24 o
 -11   9   5       10.00       18.82     38.53 o
 -10   9   5        1.40       49.28     43.91 o
  -9   9   5        7.38       25.09     48.39 o
  -8   9   5       16.33        6.27     29.57 o
  -7   9   5        0.84       -9.86     25.98 o
  -6   9   5      201.91      237.45     43.01 o
  -5   9   5       84.67       99.46     23.30 o
  -4   9   5       58.12       45.59     12.90 o
  -3   9   5       47.93       41.82     13.61 o
  -2   9   5      316.31      316.30     28.67 o
  -1   9   5      411.82      464.14     34.94 o
   0   9   5       59.43       36.29     12.67 o
   1   9   5      117.00      114.27     22.40 o
   2   9   5      828.85      878.40     46.74 o
   3   9   5      709.26      709.63     32.59 o
   4   9   5       22.35       18.29      6.48 o
   5   9   5        2.49       -2.27      5.65 o
   6   9   5      330.67      389.15     16.91 o
   7   9   5        0.71      -12.57     10.77 o
   8   9   5        5.74       -1.86     12.05 o
   9   9   5       34.34       60.93     25.09 o
  10   9   5        6.52       23.30     25.98 o
  11   9   5        1.19       -7.17     30.46 o
  12   9   5       30.58      -31.36     41.22 o
  13   9   5        0.66       25.98     51.97 o
 -10  10   5        3.94       -4.48     41.22 o
  -9  10   5        2.60       33.15     34.94 o
  -8  10   5        1.04        6.27     50.18 o
  -7  10   5        5.32       12.54     25.98 o
  -6  10   5        3.30       16.13     25.09 o
  -5  10   5       10.57       -5.38     21.50 o
  -4  10   5      163.89      205.19     37.63 o
  -3  10   5       42.32       45.15     14.20 o
  -2  10   5      198.49      252.68     26.88 o
  -1  10   5      267.23      284.94     34.05 o
   0  10   5       18.78       39.43     12.54 o
   1  10   5       42.50       39.91     11.96 o
   2  10   5        0.02        7.31      7.77 o
   3  10   5      213.37      222.82     14.48 o
   4  10   5      259.40      253.31     14.40 o
   5  10   5       11.88        8.41      6.82 o
   6  10   5       77.24       64.46     13.50 o
   7  10   5      202.10      212.94     15.95 o
   8  10   5        0.42       15.32     18.18 o
   9  10   5       17.71       36.74     28.67 o
  10  10   5       50.19       61.50     26.83 o
  11  10   5        0.02        9.86     45.70 o
  12  10   5        0.59      -11.65     28.67 o
  -9  11   5        9.09       53.76     41.22 o
  -8  11   5        0.81        2.69     41.22 o
  -7  11   5       55.41       64.51     35.84 o
  -6  11   5       35.91       62.72     34.94 o
  -5  11   5      108.82      111.11     43.91 o
  -4  11   5        2.43      -33.15     31.36 o
  -3  11   5       44.14       64.51     29.57 o
  -2  11   5       31.64       31.36     17.02 o
  -1  11   5        2.53      -22.85     15.23 o
   0  11   5       36.15       29.57     19.71 o
   1  11   5      172.43      172.81     18.82 o
   2  11   5       65.83       49.89     17.25 o
   3  11   5        3.43       13.29     16.65 o
   4  11   5       10.95        8.82     11.82 o
   5  11   5       32.33       41.14      9.64 o
   6  11   5       21.73       12.80     14.25 o
   7  11   5       13.34       36.82     24.19 o
   8  11   5        0.03      -13.93     20.62 o
   9  11   5        0.07       14.61     16.28 o
  10  11   5        0.00       22.69     23.42 o
  11  11   5        0.05      -17.06     29.06 o
  -8  12   5        1.19      -12.54     43.01 o
  -7  12   5        5.13        8.06     38.53 o
  -6  12   5        8.36       17.92     28.67 o
  -5  12   5       16.19        9.86     25.98 o
  -4  12   5        1.89      -25.09     35.84 o
  -3  12   5        0.13      -28.67     34.05 o
  -2  12   5        8.40        8.96     22.40 o
  -1  12   5       36.27       43.01     21.50 o
   0  12   5       33.46       39.31     25.54 o
   1  12   5       56.19       41.36     17.85 o
   2  12   5        2.89       13.99     24.19 o
   3  12   5       27.76       30.10     10.63 o
   4  12   5        0.22        1.90     15.80 o
   5  12   5       29.48        8.96     17.21 o
   6  12   5       21.15       22.61     18.98 o
   7  12   5       11.30      -34.02     27.51 o
   8  12   5        1.86       -3.93     21.51 o
   9  12   5        0.04       34.91     20.49 o
  10  12   5        5.49       32.83     25.15 o
  11  12   5        0.19       18.82     45.70 o
  -7  13   5        0.01        0.00     38.53 o
  -6  13   5        4.76       27.78     34.94 o
  -5  13   5        0.95       72.58     34.05 o
  -4  13   5        6.25        0.90     43.91 o
  -3  13   5        4.64        8.96     25.09 o
  -2  13   5       12.37       -9.86     19.71 o
  -1  13   5        6.34      -20.61     27.78 o
   0  13   5        2.77      -23.33     17.71 o
   1  13   5       40.11       37.95     15.70 o
   2  13   5       18.31       18.43     23.30 o
   3  13   5        0.01       -2.27     20.61 o
   4  13   5       35.76       23.62     19.77 o
   5  13   5        1.09        3.40     22.09 o
   6  13   5        0.05      -35.48     23.66 o
   7  13   5       10.21       14.04     17.94 o
   8  13   5        8.83       10.88     31.44 o
   9  13   5        4.09      -25.25     22.16 o
  -5  14   5        9.54       33.15     33.15 o
  -4  14   5        1.87      -64.51     43.01 o
  -3  14   5       20.04        3.58     26.88 o
  -2  14   5        0.10       23.30     39.43 o
  -1  14   5        6.96        3.81     25.52 o
   0  14   5        7.08        0.31     23.85 o
   1  14   5       12.40      -10.75     32.26 o
   2  14   5       26.40      -12.54     54.66 o
   3  14   5        3.77       -9.20     30.97 o
   4  14   5        7.00       -4.16     21.43 o
   5  14   5        2.31      -23.97     30.91 o
   6  14   5        0.19      -20.52     20.40 o
   7  14   5        6.44      -29.95     31.38 o
   8  14   5        7.04      -36.55     25.03 o
  -3  15   5        1.37       26.88     30.46 o
  -2  15   5        0.35       49.28     32.26 o
  -1  15   5        2.41      -44.80     42.11 o
   0  15   5        1.16       -3.58     50.18 o
   1  15   5        1.29       25.09     52.87 o
   2  15   5        0.52       43.91     43.91 o
   3  15   5       27.06       -3.05     24.88 o
   4  15   5        4.35      -26.79     25.83 o
   5  15   5        2.00       -4.73     24.84 o
   6  15   5        2.50       24.52     29.07 o
  -3 -10   6        0.31       68.10     34.05 o
  -2 -10   6        0.97      -59.14     39.43 o
  -1 -10   6       17.03       70.79     39.43 o
   0 -10   6        0.61       34.94     41.22 o
   1 -10   6        0.75       -6.27     30.46 o
  -7  -9   6        0.10       -0.90     26.88 o
  -6  -9   6        0.01       63.62     32.26 o
  -5  -9   6        1.77      -26.37     21.50 o
  -4  -9   6        4.64       -7.40     45.70 o
  -3  -9   6       16.31       39.19     21.51 o
  -2  -9   6        0.08       26.43     41.67 o
  -1  -9   6        2.42       27.78     34.94 o
   0  -9   6       13.42       17.02     21.50 o
   1  -9   6        1.63       21.50     26.88 o
   2  -9   6        2.86       -0.85     20.17 o
   3  -9   6        4.18        4.15     19.95 o
   4  -9   6        0.22       74.37     31.36 o
   5  -9   6        1.06       -3.58     27.78 o
   6  -9   6        0.23       36.74     41.22 o
  -8  -8   6        1.40       -7.17     34.05 o
  -7  -8   6        2.04      -18.66     22.96 o
  -6  -8   6        0.26       23.49     21.69 o
  -5  -8   6        0.45      -19.13     22.43 o
  -4  -8   6       14.95        2.61     17.98 o
  -3  -8   6        8.98      -13.68     17.00 o
  -2  -8   6        0.46      -17.02     29.57 o
  -1  -8   6        8.99       45.70     34.05 o
   0  -8   6       31.73       58.34     22.85 o
   1  -8   6        1.07       19.08     37.18 o
   2  -8   6        0.05       -1.60     17.98 o
   3  -8   6        1.36        3.11     16.07 o
   4  -8   6        0.07      -11.82     41.22 o
   5  -8   6        8.63        9.86     32.26 o
   6  -8   6        3.99        8.96     33.15 o
   7  -8   6        0.20      -63.62     49.28 o
   8  -8   6        0.06      -16.13     40.32 o
  -9  -7   6        1.29      -12.54     32.26 o
  -8  -7   6        0.72      -22.78     22.87 o
  -7  -7   6       11.23      -17.51     20.25 o
  -6  -7   6        0.64      -22.18     20.88 o
  -5  -7   6        2.61        4.28     29.57 o
  -4  -7   6        1.29      -16.84     17.98 o
  -3  -7   6       33.54        8.26     19.32 o
  -2  -7   6        5.51        8.32     11.63 o
  -1  -7   6       21.43       29.23     15.92 o
   0  -7   6       26.67       64.25     19.61 o
   1  -7   6        1.65       -4.18     12.34 o
   2  -7   6       42.33       47.83     15.68 o
   3  -7   6        7.08       24.70     20.16 o
   4  -7   6       32.81       30.30     20.16 o
   5  -7   6        0.30       23.21     19.71 o
   6  -7   6        6.91       12.54     39.43 o
   7  -7   6       11.06       31.36     40.32 o
   8  -7   6        9.33      -18.82     56.45 o
   9  -7   6        9.46      -37.63     48.39 o
 -10  -6   6       15.46      -23.30     52.87 o
  -9  -6   6        0.00      -10.41     24.69 o
  -8  -6   6        5.43      -18.39     21.05 o
  -7  -6   6      136.37      165.73     24.49 o
  -6  -6   6        8.55        3.09     21.50 o
  -5  -6   6        3.63        0.42     15.28 o
  -4  -6   6      216.52      259.59     18.98 o
  -3  -6   6      112.17       85.10     11.98 o
  -2  -6   6        1.41      -11.65      9.13 o
  -1  -6   6      188.96      203.44     21.16 o
   0  -6   6      172.48      142.40     17.30 o
   1  -6   6      166.90      172.72     14.26 o
   2  -6   6       52.95       30.55      9.67 o
   3  -6   6       20.96       15.43     12.98 o
   4  -6   6       40.78       67.28     19.72 o
   5  -6   6       53.82       65.11     20.01 o
   6  -6   6       10.96       17.15     15.67 o
   7  -6   6       15.38      -51.07     43.91 o
   8  -6   6        5.24      -11.65     35.84 o
   9  -6   6        0.23      -23.30     42.11 o
  10  -6   6        7.16       28.67     64.51 o
 -11  -5   6       17.40       -1.79     60.03 o
 -10  -5   6        4.78       23.11     26.18 o
  -9  -5   6        7.03        8.41     39.43 o
  -8  -5   6       55.39       17.45     37.63 o
  -7  -5   6       38.38       50.21     23.34 o
  -6  -5   6      211.97      177.41     24.29 o
  -5  -5   6        3.36        1.04      9.00 o
  -4  -5   6       68.79       48.09      9.50 o
  -3  -5   6       25.56       16.41      9.57 o
  -2  -5   6      398.49      419.43     18.31 o
  -1  -5   6       81.73       91.60     12.54 o
   0  -5   6       35.97       27.61      8.41 o
   1  -5   6      249.97      282.62     14.62 o
   2  -5   6      437.65      448.41     19.55 o
   3  -5   6        5.69        0.70      7.28 o
   4  -5   6       42.95       49.99     10.73 o
   5  -5   6       99.49      102.48     16.13 o
   6  -5   6        0.34      -17.02     24.19 o
   7  -5   6       75.45       41.22     31.36 o
   8  -5   6       18.99       68.10     38.53 o
   9  -5   6        1.10      -47.49     51.97 o
  10  -5   6       31.72       25.09     41.22 o
  11  -5   6        0.95       47.49     47.49 o
 -12  -4   6        0.47        7.17     39.43 o
 -11  -4   6        0.20        5.38     53.76 o
 -10  -4   6       34.13       29.07     28.17 o
  -9  -4   6        4.50       23.93     31.81 o
  -8  -4   6        0.75       13.77     19.89 o
  -7  -4   6       77.85       80.44     14.12 o
  -6  -4   6       88.46       80.74     19.24 o
  -5  -4   6        0.20        9.52      8.79 o
  -4  -4   6       18.71       24.40      9.44 o
  -3  -4   6       28.75        9.37      7.65 o
  -2  -4   6       35.58       30.72      7.95 o
  -1  -4   6        8.74       14.67      9.15 o
   0  -4   6       89.90       86.08     12.05 o
   1  -4   6      145.15      132.29     11.10 o
   2  -4   6      571.59      616.77     23.72 o
   3  -4   6       62.28       68.09     14.99 o
   4  -4   6      245.73      247.50     19.81 o
   5  -4   6      157.90      162.05     15.14 o
   6  -4   6       29.37       39.21     11.94 o
   7  -4   6       23.85       24.19     24.19 o
   8  -4   6       18.08       43.01     35.84 o
   9  -4   6       11.17       44.80     31.36 o
  10  -4   6        1.20        8.96     34.05 o
  11  -4   6        1.83       48.39     41.22 o
 -12  -3   6        0.66       -2.69     43.91 o
 -11  -3   6        4.49       -5.38     32.26 o
 -10  -3   6        2.60       12.54     26.88 o
  -9  -3   6       11.70       29.47     17.28 o
  -8  -3   6      105.42      109.33     21.97 o
  -7  -3   6      299.42      294.93     20.94 o
  -6  -3   6       19.56       10.19      8.36 o
  -5  -3   6        7.42       -0.66      9.23 o
  -4  -3   6       38.43       31.27      7.21 o
  -3  -3   6       34.92       29.79      6.53 o
  -2  -3   6       85.32       80.18      8.02 o
  -1  -3   6       28.87       17.59      8.27 o
   0  -3   6        1.72        2.95      4.99 o
   1  -3   6       44.71       39.38      6.16 o
   2  -3   6       58.63       69.21      7.35 o
   3  -3   6       63.59       65.45      8.02 o
   4  -3   6      456.84      509.78     33.81 o
   5  -3   6       42.20       43.91     22.40 o
   6  -3   6      116.29       79.75     27.78 o
   7  -3   6      135.35      120.96     34.05 o
   8  -3   6        0.27      -48.39     32.26 o
   9  -3   6        9.73       -5.38     25.09 o
  10  -3   6        9.03      -41.67     27.78 o
  11  -3   6        0.51      -14.34     38.53 o
  12  -3   6        0.78       39.43     45.70 o
 -12  -2   6        1.12       11.65     57.35 o
 -11  -2   6        0.41        3.58     25.98 o
 -10  -2   6       17.38       -0.31     16.69 o
  -9  -2   6       54.87       34.20     17.41 o
  -8  -2   6       33.20       57.74     13.22 o
  -7  -2   6        0.08       -1.30      8.69 o
  -6  -2   6       23.71       12.90      8.02 o
  -5  -2   6       16.01       22.27      7.71 o
  -4  -2   6        6.83       12.24      6.66 o
  -3  -2   6       31.67       37.72      7.33 o
  -2  -2   6       35.07       32.46      6.14 o
  -1  -2   6       25.09       16.03      6.84 o
   0  -2   6       40.89       46.67      6.83 o
   1  -2   6        6.02       22.09     11.84 o
   2  -2   6       81.06       85.91      6.65 o
   3  -2   6       44.30       55.18      7.55 o
   4  -2   6        1.30        8.45      7.17 o
   5  -2   6       40.38       34.05     25.98 o
   6  -2   6       89.03      133.51     33.15 o
   7  -2   6        1.03       -8.06     30.46 o
   8  -2   6        0.53       20.61     18.82 o
   9  -2   6       12.40       -5.38     36.74 o
  10  -2   6        0.46        8.26     14.58 o
  11  -2   6        1.63      -11.65     29.57 o
  12  -2   6        0.55       70.79     52.87 o
  13  -2   6        0.04       10.75     43.01 o
 -13  -1   6        1.04       22.40     28.67 o
 -12  -1   6        0.70       27.78     44.80 o
 -11  -1   6        1.40       24.21     20.88 o
 -10  -1   6       15.19       17.66     21.30 o
  -9  -1   6        1.96      -13.82     17.92 o
  -8  -1   6       17.71        9.59     12.43 o
  -7  -1   6       60.27       41.46      9.08 o
  -6  -1   6      433.33      464.90     19.52 o
  -5  -1   6        0.81       -6.29      6.15 o
  -4  -1   6        7.07        7.80      5.84 o
  -3  -1   6       94.17       95.39      6.93 o
  -2  -1   6       51.84       47.68      5.75 o
  -1  -1   6       16.30       13.43      5.52 o
   0  -1   6       74.53       77.09      6.70 o
   1  -1   6       11.79        2.48     10.30 o
   2  -1   6      287.09      284.89     25.52 o
   3  -1   6      245.42      277.48     34.57 o
   4  -1   6      293.95      254.47     26.88 o
   5  -1   6       54.23       71.68     24.19 o
   6  -1   6      219.75      291.21     35.84 o
   7  -1   6       41.00       25.09     20.61 o
   8  -1   6        3.11       16.13     21.50 o
   9  -1   6      116.14      111.11     32.26 o
  10  -1   6       11.38       15.23     26.88 o
  11  -1   6        1.10      -21.03     22.87 o
  12  -1   6        0.03        5.38     37.63 o
  13  -1   6        9.82       29.57     36.74 o
 -13   0   6        2.68      -11.65     28.67 o
 -12   0   6        1.97      -10.63     26.16 o
 -11   0   6       49.66       36.85     21.70 o
 -10   0   6       19.31        7.12     16.44 o
  -9   0   6        3.20      -11.20     12.99 o
  -8   0   6       37.35       28.87     15.70 o
  -7   0   6       69.61       78.35     15.23 o
  -6   0   6       37.84       42.86      7.26 o
  -5   0   6        0.80       -5.39      6.18 o
  -4   0   6       55.87       66.30      6.57 o
  -3   0   6      807.84      829.46     24.64 o
  -2   0   6      280.76      276.74     10.90 o
  -1   0   6      217.35      232.64     11.17 o
   0   0   6     2095.54     2134.16     50.93 o
   1   0   6       16.19        1.54      7.03 o
   2   0   6      491.41      450.40     25.52 o
   3   0   6     1905.47     1873.17     77.54 o
   4   0   6        0.07        0.90     10.75 o
   5   0   6      213.66      194.44     31.36 o
   6   0   6      238.81      275.08     34.94 o
   7   0   6       45.14      -10.75     14.34 o
   8   0   6       69.47      100.35     23.30 o
   9   0   6       33.44       -0.90     32.26 o
  10   0   6        5.13      -16.13     25.09 o
  11   0   6        8.42       11.72     21.06 o
  12   0   6        5.36        7.32     23.75 o
  13   0   6        0.01       -7.98     24.64 o
 -13   1   6        0.90       11.67     25.95 o
 -12   1   6       12.68      -43.46     30.39 o
 -11   1   6        0.07        8.51     20.91 o
 -10   1   6        7.89       12.29     23.30 o
  -9   1   6        4.90        4.52     13.52 o
  -8   1   6        1.37       -3.55     17.41 o
  -7   1   6        1.08      -40.79     43.46 o
  -6   1   6        0.00        2.46      7.90 o
  -5   1   6      121.69      129.46     10.76 o
  -4   1   6      264.07      251.63     10.99 o
  -3   1   6        5.09       -4.18      5.57 o
  -2   1   6       44.71       43.62      6.12 o
  -1   1   6      180.58      203.57     14.28 o
   0   1   6     1102.23     1132.29     33.21 o
   1   1   6      130.48      117.14      6.13 o
   2   1   6      769.29      664.79     68.10 o
   3   1   6      259.31      229.69     19.71 o
   4   1   6      283.43      277.20     21.95 o
   5   1   6      148.51      132.29     18.37 o
   6   1   6       80.33       79.49     13.44 o
   7   1   6       23.18        5.17     16.58 o
   8   1   6       37.71       22.45     11.84 o
   9   1   6        2.24       14.44     16.79 o
  10   1   6        2.69       -8.96     22.40 o
  11   1   6        0.25      -10.75     23.30 o
  12   1   6        0.25      -14.06     24.69 o
  13   1   6        0.01      -12.74     25.19 o
  14   1   6        1.70      -12.06     24.19 o
 -13   2   6        0.30       14.01     52.87 o
 -12   2   6        9.16        8.02     32.26 o
 -11   2   6       14.69      -12.29     27.56 o
 -10   2   6        1.31      -20.61     33.15 o
  -9   2   6       10.27       10.93     17.89 o
  -8   2   6       47.92       47.94     15.21 o
  -7   2   6       39.83       46.71     19.88 o
  -6   2   6       51.16       57.54     10.82 o
  -5   2   6       11.88       15.00     10.93 o
  -4   2   6       42.07       60.76      8.50 o
  -3   2   6      357.94      369.50     14.74 o
  -2   2   6      115.10      137.56     12.55 o
  -1   2   6       94.74       96.55     10.28 o
   0   2   6     1305.10     1462.73     40.80 o
   1   2   6      648.38      729.90     30.72 o
   2   2   6      288.80      297.80     10.29 o
   3   2   6      240.76      258.91     17.50 o
   4   2   6       22.85       21.07     13.44 o
   5   2   6        9.31        4.29      4.39 o
   6   2   6       44.88       47.14     11.20 o
   7   2   6        7.30       14.64      6.93 o
   8   2   6        6.07        0.42      8.98 o
   9   2   6       15.32        1.07     13.04 o
  10   2   6       36.97        6.27     22.40 o
  11   2   6        0.37       -3.58     22.40 o
  12   2   6        0.18       -0.21     20.88 o
  13   2   6        2.01       11.42     22.81 o
  14   2   6        0.97      -21.80     23.07 o
 -13   3   6       12.80      -18.63     57.35 o
 -12   3   6        4.93      -24.90     26.10 o
 -11   3   6       16.05      -10.22     21.43 o
 -10   3   6       23.28       27.41     21.96 o
  -9   3   6        0.11       12.23     14.75 o
  -8   3   6       13.64        1.10     17.71 o
  -7   3   6        0.15       11.35      9.83 o
  -6   3   6        0.29        1.12      8.58 o
  -5   3   6        5.02       -0.43      9.77 o
  -4   3   6      537.43      515.82     38.16 o
  -3   3   6      170.46      163.17     10.32 o
  -2   3   6        0.81        1.59      5.76 o
  -1   3   6      284.09      345.52     16.18 o
   0   3   6     1021.77     1018.21     36.81 o
   1   3   6      848.91     1045.55     37.38 o
   2   3   6       81.42       89.32      4.14 o
   3   3   6      540.21      582.50     25.50 o
   4   3   6        2.51       -0.43      8.55 o
   5   3   6      252.57      273.92     15.00 o
   6   3   6      659.34      687.62     23.67 o
   7   3   6        0.00       -5.01      7.00 o
   8   3   6       71.79       86.42     12.56 o
   9   3   6       88.31       79.06     16.44 o
  10   3   6       18.34      -43.01     28.67 o
  11   3   6        0.41       39.43     25.98 o
  12   3   6       15.11       20.26     21.80 o
  13   3   6        0.02      -11.36     20.53 o
  14   3   6        0.29      -22.59     26.02 o
 -13   4   6        0.81       31.35     34.50 o
 -12   4   6       10.22       15.58     26.59 o
 -11   4   6        4.02       13.14     29.33 o
 -10   4   6        0.60        1.63     20.58 o
  -9   4   6       65.34       65.31     19.59 o
  -8   4   6      129.82      154.07     23.30 o
  -7   4   6       16.62       31.82     13.52 o
  -6   4   6        5.86       12.41     12.48 o
  -5   4   6       43.65       46.43     12.34 o
  -4   4   6      132.06      147.42     11.14 o
  -3   4   6        0.07        5.65      6.77 o
  -2   4   6      372.77      350.98     12.72 o
  -1   4   6     1149.01     1309.91     78.55 o
   0   4   6      365.89      159.01    178.57 o
   1   4   6      675.30      730.29     33.15 o
   2   4   6      371.70      456.51     16.41 o
   3   4   6      259.29      250.47     11.77 o
   4   4   6      697.13      713.68     26.38 o
   5   4   6       38.81       54.74     10.24 o
   6   4   6       65.00       66.33      8.83 o
   7   4   6        5.00       10.75      7.60 o
   8   4   6       15.17       23.35     12.05 o
   9   4   6        6.67        5.22     19.71 o
  10   4   6       42.76       34.05     26.88 o
  11   4   6        0.13        2.69     19.71 o
  12   4   6        1.09      -29.57     19.71 o
  13   4   6        5.07      -17.23     23.00 o
  14   4   6        2.23       30.15     28.33 o
 -12   5   6        0.22       26.88     39.43 o
 -11   5   6        5.72      -60.93     53.76 o
 -10   5   6        9.71       14.34     28.67 o
  -9   5   6        3.26       11.65     25.09 o
  -8   5   6        0.95      -17.92     23.30 o
  -7   5   6       81.70       45.70     30.46 o
  -6   5   6        7.59        5.38     16.13 o
  -5   5   6      130.36      144.26     22.40 o
  -4   5   6      570.23      520.79     26.35 o
  -3   5   6      281.62      317.23     21.52 o
  -2   5   6      419.19      429.47     28.67 o
  -1   5   6      199.32      236.15     18.95 o
   0   5   6       22.02       30.91      9.50 o
   1   5   6       74.33       67.89     14.31 o
   2   5   6       10.18       15.95      3.81 o
   3   5   6      283.24      325.64     10.76 o
   4   5   6       84.82       96.88     13.19 o
   5   5   6       34.25       38.67      6.55 o
   6   5   6       40.52       47.32     10.61 o
   7   5   6        0.42       13.61      8.02 o
   8   5   6       38.68       30.19     12.34 o
   9   5   6       38.74       69.60     18.24 o
  10   5   6        0.86       -6.27     22.40 o
  11   5   6       12.91       12.54     19.71 o
  12   5   6        3.10       28.67     25.09 o
  13   5   6        5.41      -13.48     25.88 o
  14   5   6        5.40      -11.52     23.37 o
 -12   6   6        0.12       24.19     35.84 o
 -11   6   6       10.38       16.13     36.74 o
 -10   6   6        1.48       -8.96     43.01 o
  -9   6   6        3.53      -49.28     36.74 o
  -8   6   6        9.13       -3.58     21.50 o
  -7   6   6       48.97       27.78     22.40 o
  -6   6   6       11.88      -14.34     28.67 o
  -5   6   6       44.91       46.59     18.82 o
  -4   6   6       27.36       24.99     11.99 o
  -3   6   6      167.45      202.69     17.71 o
  -2   6   6       62.91       37.44     11.61 o
  -1   6   6      734.39      712.89     35.96 o
   0   6   6      537.21      519.41     26.29 o
   1   6   6       73.60       64.32     10.14 o
   2   6   6      405.96      361.69     14.70 o
   3   6   6      205.13      215.82      9.70 o
   4   6   6      235.50      235.59     10.05 o
   5   6   6      341.80      352.14     18.49 o
   6   6   6       47.90       40.43      7.61 o
   7   6   6      172.71      161.54     13.17 o
   8   6   6       55.20       42.27     10.66 o
   9   6   6       10.51       17.02     21.50 o
  10   6   6        3.37       10.75     25.09 o
  11   6   6        5.61       -6.27     25.98 o
  12   6   6        1.06       -2.69     22.40 o
  13   6   6        0.27       11.65     24.04 o
  14   6   6        8.54      -34.05     34.05 o
 -12   7   6        0.14      -92.29     61.83 o
 -11   7   6        0.16       14.34     35.84 o
 -10   7   6        1.76       15.23     34.94 o
  -9   7   6       20.21       -5.38     38.53 o
  -8   7   6       12.31      -14.34     25.98 o
  -7   7   6        6.30       34.05     22.40 o
  -6   7   6       35.44       46.59     25.09 o
  -5   7   6       36.98       28.08     23.30 o
  -4   7   6       13.27       22.40     12.90 o
  -3   7   6       57.23       44.86     11.53 o
  -2   7   6      199.40      206.09     25.09 o
  -1   7   6        5.12       19.41     13.44 o
   0   7   6       18.08       19.30     30.91 o
   1   7   6      196.86      202.94     18.49 o
   2   7   6        0.59        3.09      4.51 o
   3   7   6      259.69      305.16     15.91 o
   4   7   6       46.91       43.05      9.71 o
   5   7   6        1.45       -0.66      5.99 o
   6   7   6       23.47       18.69      7.05 o
   7   7   6      147.77      140.18     15.81 o
   8   7   6        5.15       -9.05      8.72 o
   9   7   6        0.16       -3.58     20.61 o
  10   7   6        8.29        3.58     17.92 o
  11   7   6        0.90        9.86     18.82 o
  12   7   6        0.08      -18.16     18.40 o
  13   7   6        0.17      -46.59     51.97 o
 -11   8   6       23.14      -49.28     37.63 o
 -10   8   6        0.00      -12.54     40.32 o
  -9   8   6       12.52       15.23     29.57 o
  -8   8   6       13.29        8.96     29.57 o
  -7   8   6        5.97      -14.34     21.50 o
  -6   8   6      138.50      139.78     34.05 o
  -5   8   6        1.81       20.68     15.05 o
  -4   8   6        5.10        8.16     11.59 o
  -3   8   6       40.98       32.96     12.70 o
  -2   8   6      143.69      197.13     29.57 o
  -1   8   6      142.73      136.20     18.82 o
   0   8   6       11.01       16.89      9.83 o
   1   8   6       26.78       49.05     15.23 o
   2   8   6      295.79      295.48     15.18 o
   3   8   6       69.42       58.26      6.27 o
   4   8   6       28.50       27.65      7.11 o
   5   8   6       12.70        6.26      5.66 o
   6   8   6       92.68       77.74     17.72 o
   7   8   6       97.97      111.86     10.73 o
   8   8   6        5.01       16.27      9.44 o
   9   8   6       10.98      -10.75     18.82 o
  10   8   6        0.25       -6.27     12.54 o
  11   8   6        5.29       46.59     27.78 o
  12   8   6        0.38      -38.53     32.26 o
  13   8   6        0.61       11.65     35.84 o
 -10   9   6        3.84       29.57     39.43 o
  -9   9   6       11.13      -23.30     30.46 o
  -8   9   6       55.94        8.06     28.67 o
  -7   9   6       40.66       62.72     29.57 o
  -6   9   6       36.02       40.32     28.67 o
  -5   9   6      359.29      387.98     51.97 o
  -4   9   6        2.86       12.80     13.26 o
  -3   9   6       37.45        8.48     12.88 o
  -2   9   6      215.99      209.67     25.09 o
  -1   9   6        8.07        7.17     16.13 o
   0   9   6       23.04       16.13     14.34 o
   1   9   6       83.10       71.01     13.09 o
   2   9   6       72.88       84.17     12.07 o
   3   9   6       28.60       38.61      8.09 o
   4   9   6       94.80       89.98     12.29 o
   5   9   6      227.92      212.52     13.02 o
   6   9   6        5.10       -1.95      6.22 o
   7   9   6        0.89       -7.69      6.67 o
   8   9   6       33.88       36.39     20.78 o
   9   9   6       61.19       54.99     13.77 o
  12   9   6       51.52       33.15     45.70 o
  13   9   6        0.12      -34.05     43.01 o
 -10  10   6        1.12       46.59     42.11 o
  -9  10   6       29.57       52.87     37.63 o
  -8  10   6       81.54      140.68     51.07 o
  -7  10   6       22.34      -14.34     29.57 o
  -6  10   6        9.38       -4.48     25.09 o
  -5  10   6        0.01      -17.92     24.19 o
  -4  10   6      315.26      258.95     40.32 o
  -3  10   6      161.37      145.41     30.91 o
  -2  10   6        1.86       -7.17     18.82 o
  -1  10   6      428.17      434.57     34.94 o
   0  10   6       36.53       68.99     17.92 o
   1  10   6       27.68       30.46     13.31 o
   2  10   6      403.83      410.02     27.12 o
   3  10   6      156.23      167.02     19.14 o
   4  10   6      105.72       86.96     10.52 o
   5  10   6      222.84      227.47     20.73 o
   6  10   6        7.21        8.07      7.88 o
   7  10   6       29.35       39.28     11.16 o
   8  10   6       16.92       22.04     11.32 o
   9  10   6       12.36       -6.27     24.19 o
  10  10   6       81.93      111.11     32.26 o
  11  10   6       12.56       -8.96     36.74 o
  12  10   6        0.73      -34.94     35.84 o
  -9  11   6        1.25       14.34     37.63 o
  -8  11   6        1.12       31.36     38.53 o
  -7  11   6        5.49       13.44     35.84 o
  -6  11   6        4.66       23.30     43.91 o
  -5  11   6        0.69      -17.02     29.57 o
  -4  11   6       10.49      -10.75     21.50 o
  -3  11   6        6.26       65.41     28.67 o
  -2  11   6       38.66       39.43     18.82 o
  -1  11   6       40.47       48.39     20.61 o
   0  11   6       24.42        8.06     24.19 o
   1  11   6      371.00      368.83     44.35 o
   2  11   6        0.93       15.56     13.77 o
   3  11   6       95.93       86.91     11.82 o
   4  11   6      250.44      236.49     20.92 o
   5  11   6       14.93        9.64     10.50 o
   6  11   6       63.52       50.77     17.18 o
   7  11   6       39.11       60.61     30.91 o
   8  11   6        1.43        8.86     19.26 o
   9  11   6       12.09        4.48     22.40 o
  10  11   6        7.80       -6.27     40.32 o
  11  11   6        0.14      -12.17     24.30 o
  -8  12   6        2.52      -38.53     34.05 o
  -7  12   6        0.60       -6.27     37.63 o
  -6  12   6       58.21       97.67     47.49 o
  -5  12   6       47.36       46.59     29.57 o
  -4  12   6       38.33       54.66     25.09 o
  -3  12   6        0.04       43.01     23.30 o
  -1  12   6       19.31        1.79     26.88 o
   0  12   6       59.31       35.84     26.88 o
   1  12   6       40.01       63.74     18.62 o
   2  12   6       71.87       91.47     17.74 o
   3  12   6        0.02       -1.44     11.83 o
   4  12   6        5.07       11.64     11.45 o
   5  12   6        8.52       -4.85     23.30 o
   6  12   6       48.89       49.51     34.94 o
   7  12   6        5.61       21.44     18.49 o
   8  12   6        3.45      -11.80     41.67 o
   9  12   6       29.19        9.70     21.31 o
  10  12   6        1.32       19.02     25.19 o
  11  12   6        0.25       31.47     40.18 o
  -7  13   6        1.08       48.39     44.80 o
  -6  13   6        0.13      -30.46     32.26 o
  -5  13   6        0.47       -1.79     27.78 o
  -4  13   6        0.68       -5.38     28.67 o
  -3  13   6        3.40       -6.27     27.78 o
  -2  13   6        6.44        1.79     25.09 o
  -1  13   6       11.74       16.13     24.19 o
   0  13   6        0.54       -9.16     19.59 o
   1  13   6        3.40       -2.98     16.57 o
   2  13   6       23.76        9.62     16.44 o
   3  13   6        1.71        4.16     16.40 o
   4  13   6        0.06        4.18     20.17 o
   5  13   6       21.48        7.98     45.25 o
   6  13   6        3.56       24.44     27.22 o
   7  13   6       28.83       33.60     23.44 o
   8  13   6        1.68      -37.59     28.99 o
   9  13   6        0.57      -19.29     19.62 o
  -5  14   6        2.30      -32.26     37.63 o
  -4  14   6       25.40       46.59     37.63 o
  -3  14   6       11.65       16.13     28.67 o
  -2  14   6        1.51      -10.75     36.74 o
  -1  14   6        2.99      -17.02     22.40 o
   0  14   6       16.64        3.62     41.67 o
   1  14   6        0.60       24.19     40.32 o
   2  14   6        0.07       32.26     44.80 o
   3  14   6        6.39       -6.02     20.24 o
   4  14   6        0.87        0.66     39.87 o
   5  14   6        0.91       38.95     25.61 o
   6  14   6       13.92      -15.54     28.22 o
   7  14   6        2.42       22.29     29.28 o
   8  14   6        0.17        6.93     21.37 o
  -3  15   6        1.83       61.83     49.28 o
  -2  15   6        3.26       26.88     32.26 o
  -1  15   6        2.46        3.58     31.36 o
   0  15   6        2.33      -10.75     34.94 o
   1  15   6        7.51       65.41     55.55 o
   2  15   6        2.00      -25.09     46.59 o
   3  15   6        0.01       16.45     26.04 o
   4  15   6        4.19      -13.44     35.84 o
   5  15   6       11.34       19.85     26.92 o
   6  15   6        0.21       12.56     22.28 o
  -5  -9   7        2.68      -30.46     42.11 o
  -2  -9   7        6.57        6.27     31.36 o
  -1  -9   7        6.39       -6.27     24.19 o
   4  -9   7        1.82      -10.75     28.67 o
  -7  -8   7        1.79       61.83     33.15 o
  -6  -8   7        2.78       -8.06     40.32 o
  -5  -8   7        7.83       29.53     28.67 o
  -4  -8   7       10.20      -10.49     20.26 o
  -3  -8   7        2.02       28.67     30.46 o
  -2  -8   7       25.21       24.19     43.91 o
  -1  -8   7        3.57      -29.57     19.71 o
   0  -8   7        3.24       14.34     20.61 o
   1  -8   7       16.51       -2.10     20.61 o
   2  -8   7        1.13        9.86     23.30 o
   3  -8   7        7.23       60.03     44.80 o
   4  -8   7        6.11       -4.48     29.57 o
   5  -8   7        0.05      -44.35     29.57 o
   6  -8   7       13.32       80.64     60.93 o
  -8  -7   7        0.32        5.38     48.39 o
  -7  -7   7        2.74      -10.68     22.57 o
  -6  -7   7        2.00       71.02     43.01 o
  -5  -7   7        0.47       15.45     18.49 o
  -4  -7   7        7.90      -13.22     18.08 o
  -3  -7   7        9.51        4.66     34.94 o
  -2  -7   7        1.51      -22.40     33.15 o
  -1  -7   7        0.99      -11.88     18.68 o
   0  -7   7       13.86       18.34     15.42 o
   1  -7   7       50.78       50.40     16.57 o
   2  -7   7        6.36        2.38     14.64 o
   3  -7   7       63.06       74.36     22.85 o
   4  -7   7       16.67      -31.36     38.53 o
   5  -7   7        0.01      -43.91     31.36 o
   6  -7   7       10.27       11.65     32.26 o
   7  -7   7        0.67      -26.88     39.43 o
   8  -7   7        2.07       -9.86     38.53 o
  -9  -6   7        0.29       23.30     40.32 o
  -8  -6   7        0.05        4.06     46.59 o
  -7  -6   7        0.58       21.04     21.05 o
  -6  -6   7        0.88        1.59     22.39 o
  -5  -6   7        7.80        3.65     24.19 o
  -4  -6   7        0.54       -4.24     14.24 o
  -3  -6   7        1.22        4.02     11.57 o
  -2  -6   7       31.35       27.45     17.17 o
  -1  -6   7       36.22       60.93     29.57 o
   0  -6   7        0.91        3.80     12.70 o
   1  -6   7       36.76       24.97     16.08 o
   2  -6   7       17.46       40.23     12.43 o
   3  -6   7       35.27       20.73     12.54 o
   4  -6   7       27.11       33.15     14.75 o
   5  -6   7       36.31       62.72     33.15 o
   6  -6   7       13.92       26.88     30.46 o
   7  -6   7       22.61        4.48     31.36 o
   8  -6   7       23.91        0.00     34.05 o
   9  -6   7        6.81       61.83     43.01 o
 -10  -5   7        2.68       -2.69     55.55 o
  -9  -5   7        3.75       23.55     24.64 o
  -8  -5   7       12.28       10.76     39.87 o
  -7  -5   7       46.52       42.70     35.39 o
  -6  -5   7        0.24        7.57     17.07 o
  -5  -5   7       19.44        7.69     10.03 o
  -4  -5   7      215.13      231.78     36.39 o
  -3  -5   7        0.26        4.04     10.14 o
  -2  -5   7        5.52        2.26     15.68 o
  -1  -5   7       99.31       85.12     25.09 o
   0  -5   7      111.74      115.41     13.92 o
   1  -5   7      127.19      103.46     13.52 o
   2  -5   7      376.25      396.92     22.87 o
   3  -5   7       26.73       12.20     12.10 o
   4  -5   7        2.82       -5.46     28.22 o
   5  -5   7        9.81       -9.10     24.64 o
   6  -5   7        5.03       70.79     39.43 o
   7  -5   7        2.33        8.06     31.36 o
   8  -5   7        1.19       29.57     39.43 o
   9  -5   7       10.80      -24.19     36.74 o
  10  -5   7        8.95      -26.88     68.10 o
 -11  -4   7        0.04       90.50     64.51 o
 -10  -4   7        1.20        9.84     31.41 o
  -9  -4   7        0.33       -3.78     21.50 o
  -8  -4   7        0.19       25.79     23.50 o
  -7  -4   7        1.00      -13.62     20.88 o
  -6  -4   7       34.77       34.00     11.97 o
  -5  -4   7      201.78      198.00     17.30 o
  -4  -4   7        6.80       -2.24     10.72 o
  -3  -4   7       29.64       30.94      9.53 o
  -2  -4   7      122.48      102.30     13.06 o
  -1  -4   7       23.86       -1.79     12.54 o
   0  -4   7      104.75      126.34     25.98 o
   1  -4   7        0.03        3.24     12.12 o
   2  -4   7        8.23       14.52      8.30 o
   3  -4   7       36.40       46.14     13.62 o
   4  -4   7       14.91       12.00      8.58 o
   5  -4   7       60.44       66.16     25.54 o
   6  -4   7        6.14        1.47      9.45 o
   7  -4   7        1.44       38.53     43.01 o
   8  -4   7        0.42       -3.58     31.36 o
   9  -4   7        0.48       29.57     43.91 o
  10  -4   7        0.06       17.92     39.43 o
  11  -4   7        0.94       59.14     51.07 o
 -11  -3   7        0.49        0.90     45.70 o
 -10  -3   7       13.32       -6.27     33.15 o
  -9  -3   7       24.32       52.52     27.16 o
  -8  -3   7       28.30       29.73     15.15 o
  -7  -3   7       42.08       34.46     14.23 o
  -6  -3   7       89.69       99.17     14.55 o
  -5  -3   7       30.17       25.64      8.54 o
  -4  -3   7        5.94       15.79      8.92 o
  -3  -3   7       95.03       79.49      9.67 o
  -2  -3   7        2.72        3.88      8.26 o
  -1  -3   7      325.42      315.03     21.24 o
   0  -3   7       84.39      120.96     18.82 o
   1  -3   7       99.29      145.04     21.06 o
   2  -3   7      170.00      190.77     16.45 o
   3  -3   7      431.54      422.72     22.65 o
   4  -3   7       15.29        7.21     11.62 o
   5  -3   7      226.60      196.93     16.26 o
   6  -3   7      115.59       60.03     35.84 o
   7  -3   7       14.24       16.13     25.09 o
   8  -3   7       23.17       41.22     27.78 o
   9  -3   7        8.06       26.88     42.11 o
  10  -3   7        6.90        8.06     36.74 o
  11  -3   7        0.23      -61.83     41.22 o
 -12  -2   7        0.02      -35.84     43.91 o
 -11  -2   7        4.98      -12.54     33.15 o
 -10  -2   7        9.69       51.07     31.36 o
  -9  -2   7        0.16       -5.17     13.31 o
  -8  -2   7        0.41        1.83     13.08 o
  -7  -2   7        7.16        3.94     11.70 o
  -6  -2   7      148.46      117.28     12.18 o
  -5  -2   7        2.82        7.19      9.72 o
  -4  -2   7      143.10      141.75     19.27 o
  -3  -2   7      253.04      273.42     11.97 o
  -2  -2   7       18.49       12.91      8.49 o
  -1  -2   7        0.02       -0.79      6.05 o
   0  -2   7       22.58       10.24      9.25 o
   1  -2   7        6.97       15.21     12.98 o
   2  -2   7       38.42       40.35     35.39 o
   3  -2   7        0.88       -7.58     14.34 o
   4  -2   7      254.25      281.35     35.84 o
   5  -2   7      152.92      157.66     14.75 o
   6  -2   7       44.13       24.19     25.09 o
   7  -2   7        1.50        5.38     19.71 o
   8  -2   7        0.84       10.75     28.67 o
   9  -2   7        2.75        9.86     29.57 o
  10  -2   7        3.64      -26.88     41.22 o
  11  -2   7        0.00      -15.23     34.05 o
  12  -2   7        1.79      -56.45     61.83 o
 -12  -1   7        0.05       47.49     39.43 o
 -11  -1   7        3.29      -23.30     47.49 o
 -10  -1   7        2.65        8.61     25.40 o
  -9  -1   7       21.49       59.04     25.19 o
  -8  -1   7       16.90       21.22     22.85 o
  -7  -1   7      190.79      225.96     20.50 o
  -6  -1   7        5.98       28.78      9.85 o
  -5  -1   7      220.92      231.23     13.99 o
  -4  -1   7       14.15       11.22      7.03 o
  -3  -1   7        7.54        3.33      6.52 o
  -2  -1   7      220.63      243.94      9.74 o
  -1  -1   7       17.63       -1.67     10.25 o
   0  -1   7       71.95       81.41      8.01 o
   1  -1   7      432.06      400.44     21.73 o
   2  -1   7       75.79       65.75     32.26 o
   3  -1   7      458.75      507.15     37.63 o
   4  -1   7       59.50      103.04     24.19 o
   5  -1   7      133.59      137.30      9.35 o
   6  -1   7      169.80      181.00     36.74 o
   7  -1   7      156.84      148.74     34.05 o
   8  -1   7       83.03       86.02     27.78 o
   9  -1   7       51.52       66.31     32.26 o
  10  -1   7       59.48       52.87     36.74 o
  11  -1   7        4.15        5.48     16.79 o
  12  -1   7        4.91       54.66     43.91 o
  13  -1   7        0.70      -68.55     45.70 o
 -12   0   7        0.97       52.87     41.22 o
 -11   0   7        4.30        8.21     21.04 o
 -10   0   7       21.45        8.87     32.70 o
  -9   0   7        2.29       31.32     21.16 o
  -8   0   7        6.31       45.88     17.89 o
  -7   0   7      124.48       96.80     22.40 o
  -6   0   7      346.79      319.33     23.15 o
  -5   0   7      321.60      313.40     14.82 o
  -4   0   7      158.51      143.59     10.58 o
  -3   0   7       29.88       19.58      8.44 o
  -2   0   7      187.57      199.19      9.94 o
  -1   0   7      173.02      214.51     19.92 o
   0   0   7       24.89       21.07      5.83 o
   1   0   7        1.43       -4.53      9.49 o
   2   0   7       35.93       34.94     15.23 o
   3   0   7       36.91       44.80     16.13 o
   4   0   7       62.91       54.66     17.02 o
   5   0   7       37.91       22.40     18.82 o
   6   0   7       52.04       53.11      7.76 o
   7   0   7        5.48        2.88      8.22 o
   8   0   7       36.08       24.79     13.62 o
   9   0   7        2.72      -18.82     21.50 o
  10   0   7        0.46      -39.43     40.32 o
  11   0   7        4.94       19.71     27.78 o
  12   0   7        0.15       14.03     19.54 o
  13   0   7        6.47      -20.61     39.43 o
 -12   1   7        5.97       42.83     27.86 o
 -11   1   7       41.70       36.85     27.78 o
 -10   1   7        1.53       -6.39     19.32 o
  -9   1   7       33.14       21.92     20.41 o
  -8   1   7       65.04       90.33     18.89 o
  -7   1   7        2.23      -17.41     11.61 o
  -6   1   7        6.96        1.15     12.82 o
  -5   1   7       26.31       14.51      8.76 o
  -4   1   7        7.26       10.72      6.92 o
  -3   1   7       83.74       79.46      8.98 o
  -2   1   7       51.01       58.65      8.65 o
  -1   1   7        1.33        7.61      4.78 o
   0   1   7       22.31       20.78      5.57 o
   1   1   7      597.11      586.35     20.18 o
   2   1   7      157.86      173.81     17.07 o
   3   1   7       77.77       84.23     17.92 o
   4   1   7      298.20      301.96     32.26 o
   5   1   7      140.42      130.82     23.30 o
   6   1   7        6.58       10.04      7.17 o
   7   1   7        3.34       -3.68     10.30 o
   8   1   7        1.12        6.54      7.41 o
   9   1   7        3.40        3.58     41.22 o
  10   1   7       11.28       16.13     26.88 o
  11   1   7        3.88      -11.65     27.78 o
  12   1   7        0.00       -6.58     18.34 o
  13   1   7        0.72      -22.36     20.45 o
 -12   2   7        8.27       12.96     21.85 o
 -11   2   7       18.64       24.90     44.35 o
 -10   2   7        1.48        0.80     20.62 o
  -9   2   7        0.04       -3.39     30.02 o
  -8   2   7       58.90       68.87     18.05 o
  -7   2   7        0.50      -27.51     18.34 o
  -6   2   7       16.09       34.15     18.77 o
  -5   2   7      331.19      349.58     23.74 o
  -4   2   7      107.86      109.67     11.85 o
  -3   2   7      301.33      302.72     14.65 o
  -2   2   7      172.07      172.82     12.39 o
  -1   2   7      408.79      437.30     15.28 o
   0   2   7     1512.60     1707.63     55.80 o
   1   2   7      247.95      254.21     10.29 o
   2   2   7      116.40      101.78     13.61 o
   3   2   7      116.17       82.32     12.74 o
   4   2   7      326.74      332.42     31.36 o
   5   2   7       12.60       17.92     15.23 o
   6   2   7        0.11       -1.15      4.99 o
   7   2   7        0.28        3.96     12.10 o
   8   2   7        6.49       13.05     19.71 o
   9   2   7       25.93       41.18     19.26 o
  10   2   7        0.47        2.69     24.19 o
  11   2   7       14.65        5.38     31.36 o
  12   2   7        0.59      -13.44     31.36 o
  13   2   7        0.50       22.55     21.29 o
 -12   3   7        4.83       43.18     54.66 o
 -11   3   7        0.32       29.95     27.33 o
 -10   3   7       14.89       17.24     26.88 o
  -9   3   7        2.47       32.80     19.53 o
  -8   3   7       12.98       24.93     14.53 o
  -7   3   7       28.15        2.00     15.42 o
  -6   3   7      114.53      119.05     15.58 o
  -5   3   7        2.27       -6.95     13.13 o
  -4   3   7       16.06       17.92      9.50 o
  -3   3   7       22.15       27.92      7.46 o
  -2   3   7        0.01        1.83      4.01 o
  -1   3   7      575.97      564.87     21.75 o
   0   3   7       33.52       62.59     12.05 o
   1   3   7      199.83      188.98     15.44 o
   2   3   7     1379.01     1465.67     35.41 o
   3   3   7      163.13      165.80      7.51 o
   4   3   7       34.59       44.52     15.56 o
   5   3   7      854.78      908.63    120.07 o
   6   3   7      166.37      185.93     11.45 o
   7   3   7        0.21        0.06      6.85 o
   8   3   7      100.45      112.49     30.91 o
   9   3   7      168.19      128.81     16.52 o
  10   3   7        0.05       22.40     34.94 o
  11   3   7        0.67       20.61     25.09 o
  12   3   7        1.06      -24.19     26.88 o
  13   3   7        1.29       -3.95     24.88 o
  14   3   7        0.01        5.62     22.49 o
 -12   4   7        5.81      -14.82     25.00 o
 -11   4   7        2.04      -22.61     66.31 o
 -10   4   7       15.93        2.52     22.52 o
  -9   4   7       12.06       21.30     16.71 o
  -8   4   7        0.00        7.17     25.98 o
  -7   4   7       39.12      119.17     34.05 o
  -6   4   7       21.31        9.46     11.84 o
  -5   4   7       24.49       22.06     19.71 o
  -4   4   7        6.89       26.14      8.41 o
  -3   4   7       30.29       40.17      9.41 o
  -2   4   7      184.87      183.84     12.43 o
  -1   4   7      149.73      168.12     13.17 o
   0   4   7      105.17      112.57     14.34 o
   1   4   7      119.94      145.16     13.35 o
   2   4   7      561.58      587.83     21.88 o
   3   4   7      793.57      862.87     27.62 o
   4   4   7       62.29       52.74     12.80 o
   5   4   7       47.23       43.71     11.65 o
   6   4   7      140.58      141.23     19.56 o
   7   4   7      164.20      180.44     16.60 o
   8   4   7       41.99       26.58     12.53 o
   9   4   7        1.67       -1.50     13.52 o
  10   4   7        0.65       15.23     25.09 o
  11   4   7        0.31       73.47     36.74 o
  12   4   7        2.79      -37.63     33.15 o
  13   4   7        0.73      -12.09     22.33 o
  14   4   7        0.29        6.27     44.80 o
 -12   5   7       11.53       30.46     41.22 o
 -11   5   7        0.01       -8.06     43.01 o
 -10   5   7        0.58      -16.13     32.26 o
  -9   5   7       27.40       -2.69     25.98 o
  -8   5   7       18.00       12.54     24.19 o
  -7   5   7        0.09      -13.44     27.78 o
  -6   5   7        0.44      -15.76     12.05 o
  -5   5   7      223.00      257.21     20.24 o
  -4   5   7       30.91       25.74     11.40 o
  -3   5   7        8.91       -0.47      6.49 o
  -2   5   7       24.49       30.71     14.34 o
  -1   5   7      911.41      990.16     81.32 o
   0   5   7       92.44       33.32     40.72 o
   1   5   7     1047.69     1061.40     43.08 o
   2   5   7       45.20       79.33     14.85 o
   3   5   7       18.51       29.14      6.52 o
   4   5   7      324.46      319.84     12.85 o
   5   5   7        0.01        0.99      5.66 o
   6   5   7       16.02        5.19      9.04 o
   7   5   7        0.27        4.20      7.49 o
   8   5   7       11.57       12.15      9.50 o
   9   5   7       30.55       60.93     13.61 o
  10   5   7        1.55       24.19     20.61 o
  11   5   7        0.64       12.54     27.78 o
  12   5   7        0.89       25.09     29.57 o
  13   5   7        9.07       -5.71     22.07 o
  14   5   7        1.32        4.93     21.29 o
 -12   6   7        0.92       34.05     65.41 o
 -11   6   7        4.54       26.88     39.43 o
 -10   6   7        2.33      -41.22     34.05 o
  -9   6   7        0.39       28.67     30.46 o
  -8   6   7       17.81       25.98     26.88 o
  -7   6   7       87.87       68.99     27.78 o
  -6   6   7        0.00      -25.98     27.78 o
  -5   6   7       46.08        8.96     18.82 o
  -4   6   7       32.35       22.40     18.82 o
  -3   6   7       20.40      -18.82     16.13 o
  -2   6   7       51.92       69.89     18.82 o
  -1   6   7        6.11       11.65     14.34 o
   0   6   7       87.01       86.98     23.30 o
   1   6   7      281.78      307.41     24.30 o
   2   6   7        1.29        4.43      7.83 o
   3   6   7       31.47       21.66      4.22 o
   4   6   7       88.78       95.73     10.10 o
   5   6   7        3.73       -8.21     13.90 o
   6   6   7      108.37      104.21     11.87 o
   7   6   7       96.52      129.82     22.85 o
   8   6   7        0.06       -2.95     10.72 o
   9   6   7        0.63        9.47     11.61 o
  10   6   7        4.34      -33.15     26.88 o
  11   6   7        0.03       24.19     22.40 o
  12   6   7        0.88        7.17     35.84 o
  13   6   7        0.60       29.08     20.65 o
 -11   7   7        2.55       64.51     63.62 o
 -10   7   7        0.08      -55.11     36.74 o
  -9   7   7        5.62      -10.75     35.84 o
  -8   7   7       30.08       59.14     32.26 o
  -7   7   7        0.48       21.50     25.98 o
  -6   7   7        7.09       25.09     24.19 o
  -5   7   7      132.33      126.34     30.46 o
  -4   7   7       65.13       46.59     25.09 o
  -3   7   7      118.78      121.86     24.19 o
  -2   7   7       12.75       21.50     21.50 o
  -1   7   7        0.06      -15.23     12.54 o
   0   7   7       78.64       65.41     18.82 o
   1   7   7       45.31       45.04     13.44 o
   2   7   7      228.17      246.74     12.49 o
   3   7   7       77.59       86.51      7.65 o
   4   7   7       19.11       32.26      7.70 o
   5   7   7        6.94        6.21      8.30 o
   6   7   7        2.58       -0.48      8.12 o
   7   7   7        1.06       -9.73      9.78 o
   8   7   7       23.81       37.12     16.15 o
   9   7   7        0.20        6.27     17.02 o
  10   7   7        9.00       30.46     25.98 o
  11   7   7        9.65       13.44     30.46 o
  12   7   7        0.19       35.84     27.78 o
  13   7   7        4.25       23.30     31.36 o
 -11   8   7        2.62       -2.69     48.39 o
 -10   8   7        1.07        7.17     52.87 o
  -9   8   7        4.77       -3.58     32.26 o
  -8   8   7       46.32      -14.34     33.15 o
  -7   8   7        9.18       40.32     38.53 o
  -6   8   7       20.22       61.83     34.05 o
  -5   8   7      329.54      319.88     45.70 o
  -4   8   7       15.58      -22.40     27.78 o
  -3   8   7      256.21      282.25     29.57 o
  -2   8   7      840.37      989.21     62.72 o
  -1   8   7        0.01       -1.79     20.61 o
   0   8   7      261.26      267.02     27.78 o
   1   8   7      198.82      229.38     24.19 o
   2   8   7       97.75      115.55     12.42 o
   3   8   7        0.05        1.45      6.80 o
   4   8   7       97.10      110.35     12.29 o
   5   8   7       40.99       44.53      8.24 o
   6   8   7       50.18       33.03      9.05 o
   7   8   7        2.26       19.19     10.62 o
   8   8   7       64.84       93.19     25.09 o
   9   8   7       14.87      -34.94     23.30 o
  10   8   7        4.16      -14.34     17.92 o
  11   8   7       11.15        2.69     18.82 o
  13   8   7        0.37        3.58     29.57 o
 -10   9   7       10.27       35.84     60.03 o
  -9   9   7        0.12       -1.79     38.53 o
  -8   9   7        0.62      -61.83     41.22 o
  -7   9   7       28.29       36.74     29.57 o
  -6   9   7       39.18        0.90     25.98 o
  -5   9   7      174.75      143.36     33.15 o
  -4   9   7       52.29       46.59     34.94 o
  -3   9   7        3.34       15.23     27.78 o
  -2   9   7       99.65      121.86     31.36 o
  -1   9   7      109.78       79.75     27.78 o
   0   9   7      212.90      228.49     31.36 o
   1   9   7        2.79      -11.65     13.44 o
   2   9   7      159.21      165.74     16.30 o
   3   9   7      201.27      226.81     14.92 o
   4   9   7       11.75       25.33      7.37 o
   5   9   7      168.56      160.62     15.71 o
   6   9   7       19.35       10.56     11.55 o
   7   9   7       10.04       16.89      9.72 o
   8   9   7       52.85       43.82     11.85 o
   9   9   7       17.66       11.65     16.13 o
  10   9   7        7.52       -8.06     26.88 o
  13   9   7        0.11      -73.92     49.28 o
  -9  10   7       14.55       43.91     39.43 o
  -8  10   7       76.47       14.34     27.78 o
  -7  10   7        2.22      -13.44     29.57 o
  -6  10   7      178.68      111.11     34.94 o
  -5  10   7       60.76       60.93     29.57 o
  -4  10   7        6.01       51.07     33.15 o
  -3  10   7      143.19      131.72     25.98 o
  -2  10   7      245.38      230.28     31.36 o
  -1  10   7       95.00      116.48     23.30 o
   0  10   7        8.55       -5.38     17.92 o
   1  10   7      104.45      102.15     18.82 o
   2  10   7      431.39      427.60     25.61 o
   3  10   7      194.94      189.41     12.51 o
   4  10   7        8.96       25.39      9.66 o
   5  10   7      251.16      236.16     21.74 o
   6  10   7        2.82      -13.59     10.00 o
   7  10   7       17.96       -1.46     10.48 o
   8  10   7       44.57       16.00     24.47 o
   9  10   7        1.92      -12.54     22.40 o
  -9  11   7       13.65      -69.89     62.72 o
  -8  11   7        1.72      -10.75     39.43 o
  -7  11   7        3.65      -16.13     35.84 o
  -6  11   7        1.92      -25.09     31.36 o
  -5  11   7        2.66       33.15     30.46 o
  -4  11   7       41.24       55.55     37.63 o
  -3  11   7        1.84       18.82     23.30 o
  -2  11   7       39.15       42.11     33.15 o
  -1  11   7      529.57      551.05     48.39 o
   0  11   7        0.74       17.02     19.71 o
   1  11   7       28.72       63.62     28.67 o
   2  11   7      158.77      140.89     42.11 o
   3  11   7       12.18       26.65     11.29 o
   4  11   7      129.89      144.21     15.02 o
   5  11   7        4.21       16.48      9.44 o
   6  11   7       46.30       28.70     12.88 o
   7  11   7       45.34       60.50     16.44 o
   8  11   7        2.36       -8.38     15.44 o
   9  11   7       11.58       42.84     19.37 o
  10  11   7       53.84       65.41     43.91 o
  -8  12   7        2.17       74.37     55.55 o
  -7  12   7       13.57        6.27     36.74 o
  -6  12   7       10.66       43.91     32.26 o
  -5  12   7        0.02       -8.96     32.26 o
  -4  12   7        0.72       60.93     36.74 o
  -3  12   7        1.38      -23.30     26.88 o
  -2  12   7       19.42        7.17     22.40 o
  -1  12   7       19.52        9.86     27.78 o
   0  12   7       11.94       25.09     18.82 o
   1  12   7        0.32       16.81     13.54 o
   2  12   7        0.00       13.23     15.06 o
   3  12   7        0.98        3.24      9.55 o
   4  12   7        8.37       20.86     12.03 o
   5  12   7       37.62       25.62     13.29 o
   6  12   7       27.79       43.34     18.49 o
   7  12   7        5.27        9.45     20.65 o
   8  12   7       14.71       -6.03     17.21 o
   9  12   7        3.11       -0.42     29.12 o
  10  12   7        2.09      -11.65     28.67 o
  -6  13   7       15.51      -47.04     31.36 o
  -5  13   7       18.83       17.02     50.18 o
  -4  13   7        1.28       25.09     43.91 o
  -3  13   7        5.15       -8.96     42.11 o
  -2  13   7        7.49       52.87     33.15 o
  -1  13   7        2.56      -16.13     23.30 o
   0  13   7       38.61       41.22     23.30 o
   1  13   7       57.88       75.27     23.30 o
   2  13   7        3.78        2.72     17.07 o
   3  13   7       32.72       58.75     16.90 o
   4  13   7      103.15      101.09     20.85 o
   5  13   7       12.86        9.46     18.17 o
   6  13   7        2.25       16.24     27.78 o
   7  13   7       17.56       73.05     47.04 o
   8  13   7        1.21       10.40     28.67 o
   9  13   7        0.14       -8.84     36.98 o
  -5  14   7        7.21       24.19     51.97 o
  -4  14   7        1.83       38.53     42.11 o
  -2  14   7        0.97        1.79     25.98 o
  -1  14   7        3.31      -14.34     23.30 o
   0  14   7        0.34      -29.65     25.98 o
   1  14   7        2.43      -16.61     24.34 o
   2  14   7        7.40      -35.84     34.05 o
   3  14   7        0.50        0.48     18.70 o
   4  14   7        0.97        0.25     49.28 o
   5  14   7       22.43       10.43     27.42 o
   6  14   7        1.09        5.55     19.37 o
   7  14   7        1.46        5.77     26.46 o
   8  14   7        0.14       17.94     23.42 o
  -3  15   7        0.72       25.98     35.84 o
  -2  15   7       13.53       22.40     30.46 o
  -1  15   7        0.53      -30.43     27.29 o
   0  15   7        1.10       24.19     34.94 o
   1  15   7        2.67      -45.70     34.94 o
   2  15   7        1.45        1.79     35.84 o
   3  15   7       12.70       21.42     26.01 o
   4  15   7        0.18       -8.34     24.75 o
   5  15   7        0.10      -26.33     24.11 o
   6  15   7        0.27        8.45     43.01 o
  -5  -8   8        1.31      -21.50     34.94 o
  -3  -8   8       13.61       57.35     40.32 o
  -2  -8   8       11.10      -22.40     29.57 o
   2  -8   8        5.05       -2.69     29.57 o
   3  -8   8        0.03       14.34     29.57 o
   4  -8   8       44.17       51.07     53.76 o
   5  -8   8        0.18       57.35     40.32 o
  -7  -7   8        2.36      -21.50     47.49 o
  -6  -7   8        7.32       13.89     28.51 o
  -5  -7   8        1.56        1.26     26.91 o
  -4  -7   8        3.33       35.84     49.28 o
  -3  -7   8        3.14       13.44     29.57 o
  -2  -7   8       12.46      -23.30     32.26 o
   0  -7   8        1.77       -6.27     25.98 o
   1  -7   8       16.09      -14.34     24.19 o
   2  -7   8        0.00      -16.13     28.67 o
   3  -7   8        4.22       -5.38     30.46 o
   4  -7   8        0.08       13.44     31.36 o
   5  -7   8        0.13      -48.39     47.49 o
   6  -7   8        1.64       10.75     50.18 o
   7  -7   8        0.38       -2.69     31.36 o
  -8  -6   8        0.43      -20.61     47.49 o
  -7  -6   8        3.82       22.50     24.64 o
  -6  -6   8        1.67        7.15     20.53 o
  -5  -6   8        5.32        7.85     24.01 o
  -4  -6   8       17.63       -3.58     28.67 o
  -3  -6   8       12.72        5.38     40.32 o
  -2  -6   8       14.76        8.95     18.98 o
  -1  -6   8       26.06       44.80     28.67 o
   0  -6   8        0.37        8.06     22.40 o
   1  -6   8        7.65       22.65     16.36 o
   2  -6   8       36.21       65.41     38.53 o
   3  -6   8        7.83      -32.26     37.63 o
   4  -6   8       23.62       49.28     31.36 o
   5  -6   8        4.63       36.74     31.36 o
   6  -6   8        2.00      -20.61     31.36 o
   7  -6   8       22.99       71.68     45.70 o
   8  -6   8        5.82      103.04     64.51 o
  -9  -5   8        1.95      -15.23     41.22 o
  -8  -5   8        0.81      -18.51     66.31 o
  -7  -5   8        7.57       25.98     22.81 o
  -6  -5   8        0.90       11.43     23.90 o
  -5  -5   8        5.74       34.58     22.35 o
  -4  -5   8        2.65       -6.63     12.78 o
  -3  -5   8       52.84       66.29     16.13 o
  -2  -5   8        1.73        3.06     16.07 o
  -1  -5   8        0.40      -36.74     25.98 o
   0  -5   8       56.94       61.83     25.98 o
   1  -5   8       62.63       27.78     21.50 o
   2  -5   8        3.22       15.27     12.30 o
   3  -5   8      121.52      133.51     29.57 o
   4  -5   8       16.03       20.61     37.63 o
   5  -5   8        2.82       13.44     29.57 o
   6  -5   8       46.13       32.26     29.57 o
   7  -5   8       13.34       22.40     32.26 o
   8  -5   8       13.00      -53.76     36.74 o
   9  -5   8        0.46      -60.03     42.11 o
 -10  -4   8        0.08       -5.38     59.14 o
  -9  -4   8        0.02      -26.50     23.12 o
  -8  -4   8       24.23       10.78     36.29 o
  -7  -4   8        6.79       31.36     24.11 o
  -6  -4   8        0.01       14.86     20.01 o
  -5  -4   8        0.05       -3.15     16.72 o
  -4  -4   8       25.19       40.37     13.75 o
  -3  -4   8        8.38        3.35     11.84 o
  -2  -4   8        7.76       -1.94     13.52 o
  -1  -4   8       11.08        4.48     17.92 o
   0  -4   8       40.92       36.74     25.98 o
   1  -4   8      155.29      191.75     32.26 o
   2  -4   8      164.74      157.74     18.18 o
   3  -4   8        0.85        8.41      8.53 o
   4  -4   8      111.97      134.03     15.10 o
   5  -4   8        4.25       22.40     23.30 o
   6  -4   8        1.39       28.67     26.88 o
   7  -4   8       10.13       19.71     33.15 o
   8  -4   8        6.27      -18.82     36.74 o
   9  -4   8        0.92       51.97     41.22 o
  10  -4   8        0.03      -17.92     62.72 o
 -10  -3   8        0.22       27.78     41.22 o
  -9  -3   8        1.66       22.15     32.26 o
  -8  -3   8       13.83       12.29     23.30 o
  -7  -3   8        5.24        0.26     13.23 o
  -6  -3   8        1.49        2.48     12.39 o
  -5  -3   8       14.38       27.86     12.33 o
  -4  -3   8      102.68       88.16     13.06 o
  -3  -3   8       10.86       16.11     14.64 o
  -2  -3   8      300.78      302.81     23.01 o
  -1  -3   8      268.76      292.87     28.69 o
   0  -3   8       11.07       -5.38     15.23 o
   1  -3   8       31.84       66.31     22.40 o
   2  -3   8        0.20       -6.27     19.71 o
   3  -3   8        2.29      -21.25     15.68 o
   4  -3   8        0.33        7.93     12.05 o
   5  -3   8       37.95       47.28      9.08 o
   6  -3   8       30.95       30.46     25.98 o
   7  -3   8       24.42       30.46     25.98 o
   8  -3   8        0.01      -22.40     29.57 o
   9  -3   8        1.10      -33.15     34.05 o
  10  -3   8        6.76      -48.39     55.55 o
  11  -3   8        0.87      -25.98     43.91 o
 -11  -2   8        4.54       23.30     38.53 o
 -10  -2   8        0.31      -44.35     29.57 o
  -9  -2   8       23.08       10.75     30.46 o
  -8  -2   8        0.17       -1.53     17.17 o
  -7  -2   8       31.59       14.38     13.51 o
  -6  -2   8       72.26       63.95     12.39 o
  -5  -2   8       22.82       13.10     14.70 o
  -4  -2   8       27.66      -21.50     20.61 o
  -3  -2   8      128.50      131.67     22.80 o
  -2  -2   8        7.12       16.07      9.15 o
  -1  -2   8       18.16        8.81      9.92 o
   0  -2   8       43.85       37.63     42.11 o
   1  -2   8      128.04      133.51     30.46 o
   2  -2   8        0.19      -28.22     18.82 o
   3  -2   8      635.67      654.99     52.87 o
   4  -2   8        0.29      -19.54     13.26 o
   5  -2   8        1.87        1.99      4.93 o
   6  -2   8       25.79       20.61     21.50 o
   7  -2   8       14.88       -3.58     20.61 o
   8  -2   8        4.25        1.79     39.43 o
   9  -2   8        2.76       47.49     30.46 o
  10  -2   8        0.00      -46.59     54.66 o
  11  -2   8        0.71       23.30     43.91 o
 -11  -1   8        0.01       32.26     43.01 o
 -10  -1   8       25.05       -7.54     27.78 o
  -9  -1   8        6.00        8.69     26.88 o
  -8  -1   8        0.65       32.08     16.40 o
  -7  -1   8       77.61       42.42     15.83 o
  -6  -1   8        3.07      -17.23     12.73 o
  -5  -1   8       29.18       36.53     19.17 o
  -4  -1   8       67.03       62.78     12.70 o
  -3  -1   8      349.03      318.80     18.75 o
  -2  -1   8        0.49        6.61      7.32 o
  -1  -1   8       11.56       18.26      9.55 o
   0  -1   8      135.52      130.37     17.02 o
   1  -1   8       93.64      124.55     25.09 o
   2  -1   8       52.38       70.79     25.09 o
   3  -1   8       11.79       12.54     17.02 o
   4  -1   8        1.73      -12.54     16.13 o
   5  -1   8        1.11       43.01     20.61 o
   6  -1   8      234.72      245.51     35.84 o
   7  -1   8       59.08       54.66     28.67 o
   8  -1   8       23.67       60.93     32.26 o
   9  -1   8       94.73      122.76     39.43 o
  10  -1   8        0.03      -33.15     28.67 o
  11  -1   8        0.29      -33.15     39.43 o
  12  -1   8        8.14       -4.48     54.66 o
 -12   0   8        0.01        8.96     33.15 o
 -11   0   8        0.07      -11.24     28.82 o
 -10   0   8       29.22      -11.65     20.91 o
  -9   0   8       10.48        2.92     21.06 o
  -8   0   8        0.02       33.07     20.38 o
  -7   0   8      197.62      213.00     27.29 o
  -6   0   8      531.43      577.01     35.28 o
  -5   0   8        1.46        3.73     13.27 o
  -4   0   8       80.48       74.52     19.71 o
  -3   0   8        0.03      -10.60      7.07 o
  -2   0   8       18.60       17.47      8.76 o
  -1   0   8      522.49      538.98     21.86 o
   0   0   8      183.09      185.39     10.32 o
   1   0   8       94.13       89.60     18.82 o
   2   0   8       58.88      106.63     22.40 o
   3   0   8      110.01      106.63     23.30 o
   4   0   8      319.34      320.78     34.05 o
   5   0   8      146.53      113.80     25.09 o
   6   0   8       22.26       33.15     20.61 o
   7   0   8       22.20        2.56      6.97 o
   8   0   8       14.86       -5.38     34.05 o
   9   0   8       19.50       45.70     25.98 o
  10   0   8       15.78       57.35     39.43 o
  11   0   8        2.47       -1.79     27.78 o
  12   0   8        0.54        0.90     37.63 o
 -12   1   8        0.32       14.02     25.54 o
 -11   1   8       15.97       16.48     26.00 o
 -10   1   8        5.33      -11.22     21.69 o
  -9   1   8        5.32        2.53     25.98 o
  -8   1   8       50.59       42.16     22.40 o
  -7   1   8       60.68       41.88     16.15 o
  -6   1   8      228.31      180.47     33.70 o
  -5   1   8       21.23       25.56     16.78 o
  -4   1   8      125.29      130.12     14.80 o
  -3   1   8      625.27      683.02     46.15 o
  -2   1   8        0.87        0.34      6.92 o
  -1   1   8        0.80       -7.85      8.51 o
   0   1   8        1.57        0.82      4.21 o
   1   1   8       58.01       61.65     15.23 o
   2   1   8      273.32      288.52     29.57 o
   3   1   8        4.81        3.58     22.40 o
   4   1   8       14.56       29.57     16.13 o
   5   1   8      279.15      266.12     28.67 o
   6   1   8       36.82       37.63     20.61 o
   7   1   8       17.03       13.06      5.30 o
   8   1   8       21.84        3.58     33.15 o
   9   1   8        7.95      -11.65     26.88 o
  10   1   8        1.44       48.39     30.46 o
  11   1   8        2.46       -1.79     30.46 o
  12   1   8        2.39      -15.23     38.53 o
  13   1   8        2.02      -20.61     43.01 o
 -12   2   8        1.07      -17.74     25.09 o
 -11   2   8        0.02       38.02     32.40 o
 -10   2   8       41.02       37.38     35.84 o
  -9   2   8       26.48       28.57     19.81 o
  -8   2   8       28.61       38.47     19.16 o
  -7   2   8      158.86      152.67     20.27 o
  -6   2   8       76.55       72.15     13.61 o
  -5   2   8        2.24        7.01     10.33 o
  -4   2   8       16.60       13.44     15.23 o
  -3   2   8        7.42        1.79     15.23 o
  -2   2   8      103.28      117.38      9.62 o
  -1   2   8      179.42      181.22     13.42 o
   0   2   8      277.15      285.74     12.99 o
   1   2   8       69.29       56.64      5.89 o
   2   2   8        4.60        5.38     13.44 o
   3   2   8      430.62      422.92     35.84 o
   4   2   8        0.45      -18.82     14.34 o
   5   2   8      173.44      164.87     21.50 o
   6   2   8      237.78      187.27     34.94 o
   7   2   8        2.00       -6.44     17.47 o
   8   2   8        1.64       10.32     15.68 o
   9   2   8       95.26      115.59     31.36 o
  10   2   8        9.74       48.39     25.98 o
  11   2   8       41.98       74.37     34.94 o
  12   2   8        3.03       17.02     48.39 o
  13   2   8        0.01      -18.35     27.52 o
 -12   3   8        3.14       11.65     26.84 o
 -11   3   8       35.88       41.16     26.01 o
 -10   3   8        0.33      -31.36     43.01 o
  -9   3   8        1.86       -4.30     18.68 o
  -8   3   8       13.21       25.98     33.15 o
  -7   3   8       12.73      -14.34     20.61 o
  -6   3   8        4.04       23.91     14.85 o
  -5   3   8      144.72      147.11     21.06 o
  -4   3   8      105.88      100.35     13.77 o
  -3   3   8       29.43       37.12      9.83 o
  -2   3   8       35.64       32.26     17.92 o
  -1   3   8       61.13       88.71     25.09 o
   0   3   8       63.89       58.24     16.13 o
   1   3   8        7.28       23.30     22.40 o
   2   3   8      171.14      170.32      6.47 o
   3   3   8      106.00      115.28     11.65 o
   4   3   8       60.01       75.02      9.94 o
   5   3   8      510.90      561.95     26.89 o
   6   3   8       47.52       48.25     11.10 o
   7   3   8        6.62       11.49      6.07 o
   8   3   8      306.51      335.47     16.39 o
   9   3   8        0.01       -9.26     18.23 o
  10   3   8       56.75       51.97     27.78 o
  11   3   8       15.69        8.06     31.36 o
  12   3   8        0.33        0.90     45.70 o
  13   3   8        4.90      -27.78     53.76 o
 -12   4   8        1.71       -8.06     34.05 o
 -11   4   8       10.79       12.54     34.05 o
 -10   4   8        0.01       12.54     28.67 o
  -9   4   8        0.08        0.90     27.78 o
  -8   4   8       11.26       19.71     26.88 o
  -7   4   8        0.04      -14.34     18.82 o
  -6   4   8       17.50       29.12     15.69 o
  -5   4   8        1.73        3.80     21.95 o
  -4   4   8       35.07       46.56     18.82 o
  -3   4   8      159.79      178.61     19.71 o
  -2   4   8      129.53      139.82     11.04 o
  -1   4   8      114.86      141.57     20.61 o
   0   4   8        4.86       -2.69     14.34 o
   1   4   8      344.36      358.41     28.67 o
   2   4   8      520.83      446.17     40.77 o
   3   4   8       41.56       40.39      8.51 o
   4   4   8       20.33       12.94      7.93 o
   5   4   8      128.74      108.61     17.92 o
   6   4   8      184.38      224.42     51.97 o
   7   4   8        3.94        0.46      5.66 o
   8   4   8        0.27        4.15      9.05 o
   9   4   8       27.73       10.91     33.15 o
  10   4   8       11.62       13.44     24.19 o
  11   4   8        0.03       -7.17     30.46 o
  12   4   8        7.38       25.09     31.36 o
  13   4   8        0.01       12.54     26.88 o
 -11   5   8        0.16       20.61     37.63 o
 -10   5   8       10.37       17.92     42.11 o
  -9   5   8       10.62       14.34     44.80 o
  -8   5   8        3.80       14.34     27.78 o
  -7   5   8        1.44       -0.90     23.30 o
  -6   5   8       74.70       80.45     16.14 o
  -5   5   8        2.21      -11.32     10.33 o
  -4   5   8       70.83       66.18     11.65 o
  -3   5   8       67.24       75.90     13.44 o
  -2   5   8        6.89       15.47      5.07 o
  -1   5   8       19.76       16.14      4.93 o
   0   5   8      224.60      209.67     25.09 o
   1   5   8        0.02      -25.09     17.92 o
   2   5   8      133.50      148.74     26.88 o
   3   5   8        0.02       -1.55      6.74 o
   4   5   8        0.90        1.23      6.72 o
   5   5   8      444.18      470.46     18.11 o
   6   5   8        3.68        1.66      7.72 o
   7   5   8       21.31       14.44     14.34 o
   8   5   8       17.69       23.16     10.61 o
   9   5   8        0.89       -4.06     20.25 o
  10   5   8        1.55       -6.27     30.46 o
  11   5   8        6.11       13.44     28.67 o
  12   5   8        0.17        6.27     38.53 o
  13   5   8        0.14       -7.17     41.22 o
 -11   6   8        0.35       60.03     36.74 o
 -10   6   8       16.26       -1.79     51.97 o
  -9   6   8        2.11       39.43     49.28 o
  -8   6   8        9.73        2.69     28.67 o
  -7   6   8        0.27        8.06     20.61 o
  -6   6   8        0.34      -14.34     22.85 o
  -5   6   8        3.59       -3.99     38.08 o
  -4   6   8        0.69       -5.25      7.93 o
  -3   6   8       60.64       47.95     11.10 o
  -2   6   8       77.17       78.16     10.75 o
  -1   6   8      248.46      256.05     13.54 o
   0   6   8      279.92      256.26     34.05 o
   1   6   8      257.70      249.09     31.36 o
   2   6   8      314.38      300.17     28.67 o
   3   6   8        9.81        1.36      7.46 o
   4   6   8        1.98        1.99     12.10 o
   5   6   8        0.29        6.50      9.90 o
   6   6   8      126.54      148.47     12.73 o
   7   6   8       29.01       24.06     10.10 o
   8   6   8       19.21       20.04     13.77 o
   9   6   8       29.38       45.70     22.40 o
  10   6   8       22.29       -5.38     22.40 o
  11   6   8        1.49        1.79     20.61 o
  12   6   8        0.51       12.54     39.43 o
  13   6   8        0.88       12.54     25.98 o
 -11   7   8        0.46       -2.69     45.70 o
 -10   7   8        0.04      -42.11     38.53 o
  -9   7   8       17.11       39.43     36.74 o
  -8   7   8        1.43        4.48     38.53 o
  -7   7   8        7.64       51.97     40.32 o
  -6   7   8        1.71       -5.38     24.19 o
  -5   7   8        1.28      -17.92     21.50 o
  -4   7   8      309.84      245.51     31.36 o
  -3   7   8       24.69       15.23     15.23 o
  -2   7   8       39.90       53.76     17.92 o
  -1   7   8       63.56       65.41     20.61 o
   0   7   8       24.71       30.46     16.13 o
   1   7   8      602.00      647.55     52.87 o
   2   7   8        3.94        0.22      7.17 o
   3   7   8       79.33       94.55      8.10 o
   4   7   8       56.85       48.87     12.48 o
   5   7   8       21.42       24.35     12.34 o
   6   7   8       46.99       49.61     13.89 o
   7   7   8        2.35        8.38      8.80 o
   8   7   8        0.00        8.96     12.67 o
   9   7   8        0.03        7.17     29.57 o
  10   7   8        0.07      -34.05     31.36 o
  11   7   8        0.48       35.84     34.94 o
  12   7   8        0.33      -17.92     29.57 o
  13   7   8        0.00       -1.79     39.43 o
 -10   8   8        1.48      -36.74     42.11 o
  -9   8   8        3.91       17.02     51.07 o
  -8   8   8        0.02      -17.02     40.32 o
  -7   8   8        1.49       33.15     30.46 o
  -6   8   8       14.61      -10.75     21.50 o
  -5   8   8        1.60      -26.88     20.61 o
  -4   8   8      262.25      300.17     44.80 o
  -3   8   8       25.63       13.44     18.82 o
  -2   8   8       22.31       35.84     20.61 o
  -1   8   8      239.09      209.67     34.05 o
   0   8   8       18.06       15.23     17.02 o
   1   8   8      840.01      951.58     71.68 o
   2   8   8        7.82        7.08      9.41 o
   3   8   8       17.66       11.91      7.33 o
   4   8   8       62.43       58.05      8.82 o
   5   8   8       33.92       25.08      9.72 o
   6   8   8       68.33       47.85     14.16 o
   7   8   8       66.27       53.49     19.26 o
   8   8   8        1.59       53.76     29.57 o
   9   8   8        0.40       14.34     17.92 o
  10   8   8       11.31        1.79     28.67 o
  11   8   8        4.51       -1.79     34.05 o
  12   8   8        0.57       -6.27     25.09 o
 -10   9   8        5.50      -29.57     47.49 o
  -9   9   8        0.02       85.12     53.76 o
  -8   9   8        0.49      -13.44     29.57 o
  -7   9   8        5.47      -15.23     33.15 o
  -6   9   8      102.13       92.29     33.15 o
  -5   9   8      110.50      152.32     39.43 o
  -4   9   8      146.44      133.51     34.05 o
  -3   9   8       14.02       42.11     32.26 o
  -2   9   8        2.31        8.96     27.78 o
  -1   9   8      536.17      568.98     43.91 o
   0   9   8      185.61      226.69     24.19 o
   1   9   8       24.42        4.48     19.71 o
   2   9   8      248.38      248.23     14.41 o
   3   9   8        0.77      -12.14      8.09 o
   4   9   8        0.30        9.02      8.88 o
   5   9   8      241.57      260.25     36.21 o
   6   9   8       78.14       84.50     11.81 o
   7   9   8       17.10        8.99      8.65 o
   8   9   8        9.50        0.79     38.98 o
   9   9   8        1.32      -10.75     25.09 o
  10   9   8        1.27       12.54     19.71 o
  -9  10   8        6.04        6.27     39.43 o
  -8  10   8        6.10      -17.92     36.74 o
  -7  10   8        4.90      -26.88     42.11 o
  -6  10   8       53.81       25.98     36.74 o
  -5  10   8      149.07      151.43     38.53 o
  -4  10   8       10.97       23.30     34.05 o
  -3  10   8       28.45        8.06     32.26 o
  -2  10   8      467.37      511.63     42.11 o
  -1  10   8       56.35       48.39     19.71 o
   0  10   8      266.51      232.97     29.57 o
   1  10   8      133.98      125.44     29.57 o
   2  10   8        4.80       14.85     10.89 o
   3  10   8      132.36      131.02     14.47 o
   4  10   8        9.78        0.88      8.87 o
   5  10   8       16.52        2.64     15.83 o
   6  10   8        3.75       -2.88     10.14 o
   7  10   8       24.65       27.65     11.53 o
   8  10   8       19.95       17.54     23.53 o
   9  10   8        8.47       30.46     22.40 o
  -8  11   8       14.56        8.06     59.14 o
  -7  11   8       11.46      -21.50     37.63 o
  -6  11   8        5.20       18.82     55.55 o
  -5  11   8       24.64       32.26     33.15 o
  -4  11   8        0.18      -54.66     37.63 o
  -3  11   8       38.69       16.13     24.19 o
  -2  11   8       64.36       65.41     24.19 o
  -1  11   8        0.72       -4.48     32.26 o
   0  11   8        0.19      -16.13     25.98 o
   1  11   8        2.31       12.54     17.92 o
   2  11   8        5.69        9.15     10.75 o
   3  11   8        6.59        4.04      9.02 o
   4  11   8       87.82       70.23     20.83 o
   5  11   8        9.56        5.39     10.80 o
   6  11   8       15.25       11.24     11.69 o
   7  11   8        0.00      -10.77     12.32 o
   8  11   8        7.54      -17.33     26.43 o
   9  11   8        0.00       -0.71     22.57 o
  -7  12   8        0.42       -1.79     52.87 o
  -6  12   8        0.72      -29.57     36.74 o
  -5  12   8        0.30       -3.58     34.94 o
  -4  12   8        0.00       53.76     40.32 o
  -3  12   8        2.22        0.90     26.88 o
  -2  12   8       10.62       49.28     39.43 o
  -1  12   8        0.12      -29.57     19.71 o
   0  12   8        1.32        0.90     27.78 o
   1  12   8        1.98       21.37     15.90 o
   2  12   8        1.98       -0.05     13.93 o
   3  12   8        0.37       -3.50      9.98 o
   4  12   8        3.62       -5.62     11.81 o
   5  12   8       10.46        0.86     12.49 o
   6  12   8        0.60        0.04     10.38 o
   7  12   8        0.68        3.47     20.35 o
   8  12   8       30.77       31.53     19.95 o
   9  12   8       22.83       22.17     25.37 o
  -6  13   8        1.40       34.94     36.74 o
  -5  13   8        0.48       -8.06     48.39 o
  -4  13   8        0.15      -30.46     44.80 o
  -3  13   8       10.08       20.61     30.46 o
  -2  13   8        0.34      -27.78     29.57 o
  -1  13   8       14.47       36.74     35.84 o
   0  13   8       46.85       86.91     32.26 o
   1  13   8        2.77      -13.41     16.55 o
   2  13   8       67.19       76.63     15.47 o
   3  13   8       80.70       83.13     17.15 o
   4  13   8        6.97       -4.59     18.44 o
   5  13   8       43.60       42.46     24.69 o
   6  13   8        5.48       22.95     21.80 o
   7  13   8        5.56      -15.72     20.65 o
   8  13   8        3.51        8.06     22.18 o
   9  13   8        2.28      -27.78     49.28 o
  -5  14   8        9.54       35.84     62.72 o
  -4  14   8        3.51      -31.36     42.11 o
  -3  14   8        2.06       -1.79     30.46 o
  -2  14   8        0.42       11.65     28.67 o
  -1  14   8        0.40       14.34     28.67 o
   0  14   8        8.68       24.64     21.50 o
   1  14   8        7.36       25.11     23.07 o
   2  14   8        0.45      -17.60     16.72 o
   3  14   8       10.24       15.39     21.55 o
   4  14   8       12.01        0.90     20.91 o
   5  14   8        0.16       -0.07     22.85 o
   6  14   8        0.19       -4.48     32.26 o
   7  14   8        1.77        0.90     33.15 o
   8  14   8        0.02       -8.96     51.97 o
  -2  15   8        9.43       20.61     29.57 o
  -1  15   8        0.34      -12.54     35.84 o
   0  15   8        8.06        7.89     19.37 o
   1  15   8        1.54      -19.71     34.05 o
   2  15   8       15.04       54.66     32.26 o
   3  15   8       24.81      -20.61     32.26 o
   4  15   8        7.54       18.82     54.66 o
   5  15   8        1.01       10.75     36.74 o
   6  15   8        0.53       34.05     39.43 o
  -4  -7   9        1.39       66.31     59.14 o
  -3  -7   9       11.50       63.62     43.91 o
  -2  -7   9        0.38       32.26     37.63 o
  -1  -7   9       18.85      -73.47     50.18 o
   1  -7   9       13.92       53.76     43.91 o
   2  -7   9       22.70       56.45     32.26 o
   3  -7   9       21.63       28.67     36.74 o
   4  -7   9       10.91       33.15     52.87 o
   5  -7   9       16.59        5.38     36.74 o
  -7  -6   9        3.91      -34.05     45.70 o
  -6  -6   9        0.16       14.04     24.32 o
  -5  -6   9        1.03      -19.71     45.70 o
  -4  -6   9        1.32       21.50     34.05 o
  -3  -6   9       24.25        0.00     37.63 o
  -2  -6   9        1.95        6.27     27.78 o
  -1  -6   9       15.33       48.62     23.90 o
   0  -6   9        7.19      -15.23     25.98 o
   1  -6   9       24.62       34.05     27.78 o
   2  -6   9        0.44       16.13     28.67 o
   3  -6   9        1.95      -17.02     32.26 o
   4  -6   9       14.59       17.02     32.26 o
   5  -6   9       35.61       77.06     52.87 o
   6  -6   9        7.41       40.32     60.03 o
   7  -6   9       14.33       -6.27     59.14 o
  -8  -5   9        9.65       32.26     48.39 o
  -7  -5   9        5.28        1.90     25.32 o
  -6  -5   9       14.50       50.32     30.66 o
  -5  -5   9       15.68       49.28     27.78 o
  -4  -5   9        0.80      -17.92     27.78 o
  -3  -5   9       31.76       28.27     20.65 o
  -2  -5   9        5.79       19.33     17.37 o
  -1  -5   9       37.17       41.02     20.85 o
   0  -5   9        6.67        3.58     25.98 o
   1  -5   9        0.74       12.54     25.98 o
   2  -5   9      134.52      159.49     34.94 o
   3  -5   9       52.71      145.16     45.70 o
   4  -5   9        2.20      -45.70     30.46 o
   5  -5   9       43.62       25.09     49.28 o
   6  -5   9       26.92       16.13     39.43 o
   7  -5   9        2.83       -4.48     39.43 o
   8  -5   9        0.02       69.89     64.51 o
  -9  -4   9        4.35       -6.27     36.74 o
  -8  -4   9        4.51       -5.56     23.98 o
  -7  -4   9       25.58       15.30     47.49 o
  -6  -4   9        2.55       -6.37     22.85 o
  -5  -4   9        3.34       21.50     29.57 o
  -4  -4   9        1.76       30.14     16.15 o
  -3  -4   9       39.16       18.89     14.53 o
  -2  -4   9       24.39        1.23     33.15 o
  -1  -4   9        0.49       -7.83     17.02 o
   0  -4   9        9.09       -2.69     21.50 o
   1  -4   9       24.23       26.88     24.19 o
   2  -4   9       13.03       26.88     23.30 o
   3  -4   9        1.16       26.88     38.53 o
   4  -4   9       26.80       -6.27     23.30 o
   5  -4   9        0.01      -10.75     40.32 o
   6  -4   9        4.17        9.86     31.36 o
   7  -4   9       41.13       60.03     39.43 o
   8  -4   9        3.59       39.43     54.66 o
  -9  -3   9        0.01       -2.26     26.01 o
  -8  -3   9        1.31        5.48     33.15 o
  -7  -3   9       26.98       18.66     36.74 o
  -6  -3   9        1.43       -1.23     13.39 o
  -5  -3   9        7.59        0.37     16.07 o
  -4  -3   9       33.14       24.91     14.16 o
  -3  -3   9        7.54       17.10     11.71 o
  -2  -3   9        3.45       14.15     14.38 o
  -1  -3   9        0.01        2.36     11.99 o
   0  -3   9       20.32       86.91     30.46 o
   1  -3   9        4.20       13.44     27.78 o
   2  -3   9        8.73      -13.44     21.50 o
   3  -3   9        3.19       22.40     21.50 o
   4  -3   9       64.41       83.33     25.09 o
   5  -3   9       39.40       23.30     41.22 o
   6  -3   9       21.98       41.22     31.36 o
   7  -3   9        0.69      -30.46     31.36 o
   8  -3   9        1.26        8.96     56.45 o
   9  -3   9        3.35       17.02     31.36 o
  10  -3   9        1.96       72.58     65.41 o
 -10  -2   9        0.22       50.18     48.39 o
  -9  -2   9        3.45       28.67     37.63 o
  -8  -2   9        3.89      -17.92     29.14 o
  -7  -2   9        0.45       -9.03     15.76 o
  -6  -2   9       32.33       35.14     16.86 o
  -5  -2   9        0.29       10.13     22.33 o
  -4  -2   9        7.67       -2.90     31.81 o
  -3  -2   9        9.52       15.49     12.34 o
  -2  -2   9       80.58       66.17     16.97 o
  -1  -2   9       95.51       82.19     15.45 o
   0  -2   9       30.52       17.02     16.13 o
   1  -2   9       68.27       38.53     22.40 o
   2  -2   9       96.30       94.08     34.05 o
   3  -2   9      268.99      216.84     42.11 o
   4  -2   9        2.33       65.41     32.26 o
   5  -2   9       22.43        4.48     23.30 o
   6  -2   9       30.07       15.23     37.63 o
   7  -2   9        2.28        9.86     40.32 o
   8  -2   9        0.20      -14.34     43.01 o
   9  -2   9        0.24      -26.88     31.36 o
  10  -2   9        2.28       64.51     57.35 o
  11  -2   9        0.01       10.75     47.49 o
 -10  -1   9        1.11       13.44     42.11 o
  -9  -1   9        1.89        8.26     23.50 o
  -8  -1   9        2.84      -10.03     19.25 o
  -7  -1   9        1.62        9.05     14.92 o
  -6  -1   9       19.48       12.46     17.44 o
  -5  -1   9        4.83        9.46     11.65 o
  -4  -1   9       76.24       48.03     11.84 o
  -3  -1   9      215.29      194.60     18.57 o
  -2  -1   9      202.37      217.71     16.86 o
  -1  -1   9        0.02        4.65      9.67 o
   0  -1   9      317.68      326.54     15.07 o
   1  -1   9      294.20      321.67     34.05 o
   2  -1   9        2.76      -10.75     26.88 o
   3  -1   9       41.04       72.58     23.30 o
   4  -1   9        5.10       12.54     23.30 o
   5  -1   9        1.26       -4.48     29.57 o
   6  -1   9        7.25       27.78     26.88 o
   7  -1   9       38.29       60.93     32.26 o
   8  -1   9       18.20       11.65     33.15 o
   9  -1   9        1.07      -11.65     32.26 o
  10  -1   9       16.43       -2.69     35.84 o
  11  -1   9        0.48      139.78     57.35 o
 -11   0   9        0.30      -10.75     61.83 o
 -10   0   9        2.95       23.20     21.22 o
  -9   0   9       10.78       13.36     25.09 o
  -8   0   9        2.98      -13.27     23.17 o
  -7   0   9       63.40       64.87     21.05 o
  -6   0   9       85.35       75.87     21.06 o
  -5   0   9       42.30       53.25     13.44 o
  -4   0   9        0.56        6.44     15.23 o
  -3   0   9      342.05      365.02     20.53 o
  -2   0   9       82.73       89.18      9.68 o
  -1   0   9       47.07       46.97      9.24 o
   0   0   9      417.41      421.81     16.91 o
   1   0   9       29.08       27.78     16.13 o
   2   0   9      441.61      462.35     40.32 o
   3   0   9        4.09        4.48     19.71 o
   4   0   9      197.97      184.58     25.98 o
   5   0   9       15.40       18.82     18.82 o
   6   0   9       16.91        8.96     22.40 o
   7   0   9        0.79      -37.63     35.84 o
   8   0   9       10.50       28.67     34.05 o
   9   0   9       18.99       51.97     32.26 o
  10   0   9       19.31        8.06     35.84 o
  11   0   9        0.63       43.91     38.53 o
  12   0   9        3.72       23.30     43.91 o
 -11   1   9        0.75       16.10     25.65 o
 -10   1   9        0.01       -2.27     27.41 o
  -9   1   9       17.87        7.85     26.43 o
  -8   1   9        4.60       14.30     17.65 o
  -7   1   9       37.56       32.26     25.98 o
  -6   1   9      232.29      206.09     39.43 o
  -5   1   9      291.63      305.54     40.32 o
  -4   1   9      298.00      316.10     24.11 o
  -3   1   9      144.36      152.49     14.80 o
  -2   1   9      213.51      210.59     12.06 o
  -1   1   9      146.20      158.30     10.60 o
   0   1   9      818.60      836.88     26.66 o
   1   1   9        0.01      -12.54      8.36 o
   2   1   9        0.42      -12.54     16.13 o
   3   1   9      125.43      129.03     21.50 o
   4   1   9      141.57      142.47     24.19 o
   5   1   9       29.61       68.10     20.61 o
   6   1   9       95.38       94.98     24.19 o
   7   1   9        9.83       72.58     34.05 o
   8   1   9        5.32       -1.79     34.94 o
   9   1   9       27.73        0.90     42.11 o
  10   1   9        0.00      -46.59     31.36 o
  11   1   9        1.02       50.18     49.28 o
  12   1   9        4.62       57.35     49.28 o
 -11   2   9        1.60       11.83     43.46 o
 -10   2   9        2.42       -9.98     21.05 o
  -9   2   9        0.10       13.44     26.88 o
  -8   2   9        0.00       -0.90     34.94 o
  -7   2   9       33.07       33.15     26.88 o
  -6   2   9       15.25       42.11     19.71 o
  -5   2   9      266.89      249.92     34.50 o
  -4   2   9      176.79      153.22     34.94 o
  -3   2   9      252.93      267.91     28.67 o
  -2   2   9      921.75      990.49     84.23 o
  -1   2   9      114.04      110.27     15.68 o
   0   2   9       24.67       31.96      7.21 o
   1   2   9      262.92      267.35     15.50 o
   2   2   9       61.00       48.39     18.82 o
   3   2   9       43.12       66.31     21.50 o
   4   2   9        9.39        8.06     27.78 o
   5   2   9        5.62       24.19     30.46 o
   6   2   9       31.45       48.39     22.40 o
   7   2   9        8.04        0.00     32.26 o
   8   2   9       14.24       34.94     34.94 o
   9   2   9      112.24      152.32     45.70 o
  10   2   9       19.84      -20.61     25.09 o
  11   2   9        2.33      -38.53     46.59 o
  12   2   9       19.16       23.30     33.15 o
 -11   3   9        4.19       33.15     53.76 o
 -10   3   9       25.06       33.15     32.26 o
  -8   3   9       61.99       67.20     34.05 o
  -7   3   9       72.92       16.13     31.36 o
  -6   3   9       37.30       46.35     15.70 o
  -5   3   9      257.96      269.59     42.56 o
  -4   3   9      793.60      760.14     43.70 o
  -3   3   9       19.24       41.22     18.82 o
  -2   3   9       38.59       32.26     25.98 o
  -1   3   9      350.71      330.63     29.57 o
   0   3   9      104.91       93.19     22.40 o
   1   3   9      172.95      163.97     23.30 o
   2   3   9       85.70       83.63      3.73 o
   3   3   9      219.62      225.80     32.26 o
   4   3   9      120.39      112.90     22.40 o
   5   3   9        5.98        9.45     14.34 o
   6   3   9        9.50        8.76     11.19 o
   7   3   9        6.99      -17.39     11.59 o
   8   3   9        4.40        8.45     17.92 o
   9   3   9        8.72       14.34     24.19 o
  10   3   9       11.75      -25.09     29.57 o
  11   3   9        7.24      -25.09     36.74 o
  12   3   9        0.30        4.48     37.63 o
  13   3   9        3.14      -31.36     34.94 o
 -11   4   9       20.46       -4.48     35.84 o
 -10   4   9        1.08       34.94     38.53 o
  -9   4   9       10.70       73.47     47.49 o
  -8   4   9       22.98        3.58     24.19 o
  -7   4   9       13.19        6.27     32.26 o
  -6   4   9       47.38       57.28     17.41 o
  -5   4   9        4.66        2.24     13.31 o
  -4   4   9       13.92       10.50     13.89 o
  -3   4   9        1.24      -13.47     17.92 o
  -2   4   9      254.01      209.67     27.78 o
  -1   4   9       64.40       26.88     15.23 o
   0   4   9        7.97       -8.96     15.23 o
   1   4   9       77.82       56.45     17.02 o
   2   4   9       13.14       18.91      8.96 o
   3   4   9        4.43        1.79      7.62 o
   4   4   9       14.14       13.72      5.15 o
   5   4   9      106.04       96.12     12.99 o
   6   4   9        1.09       -5.67     12.54 o
   7   4   9       23.36        1.15     15.50 o
   8   4   9      129.81      124.76     22.81 o
   9   4   9        4.22       -5.38     25.98 o
  10   4   9        7.30      -38.53     39.43 o
  11   4   9       15.45       25.09     34.05 o
  12   4   9        6.77       37.63     39.43 o
  13   4   9        8.09      -16.13     31.36 o
 -11   5   9        0.10        1.79     60.93 o
 -10   5   9        0.39      -42.11     51.97 o
  -9   5   9       15.99       20.61     32.26 o
  -8   5   9       35.76       27.78     34.05 o
  -7   5   9        0.23       73.47     43.91 o
  -6   5   9       15.42       10.73     13.75 o
  -5   5   9       64.66       72.23     17.57 o
  -4   5   9       50.89       25.28     11.59 o
  -3   5   9      235.14      252.68     26.88 o
  -2   5   9      130.92      130.05     11.85 o
  -1   5   9        0.65      -11.65     13.44 o
   0   5   9      517.61      626.32     43.01 o
   1   5   9        3.12       -6.27     17.02 o
   2   5   9      325.95      433.68     41.22 o
   3   5   9      201.39      181.73     13.25 o
   4   5   9       80.19       78.98      9.22 o
   5   5   9       20.91       23.30      8.82 o
   6   5   9        0.54        2.39      9.86 o
   7   5   9       35.78       36.24     17.47 o
   8   5   9       20.94       30.46     21.50 o
   9   5   9        0.56       -3.58     17.92 o
  10   5   9       10.23       30.46     23.30 o
  11   5   9        6.37        8.96     39.43 o
  12   5   9        0.13        0.90     32.26 o
  13   5   9        1.12        0.90     35.84 o
 -11   6   9        5.10      -48.39     43.01 o
 -10   6   9        0.05      -31.36     40.32 o
  -9   6   9       19.53       33.15     43.91 o
  -8   6   9        0.02       16.13     30.46 o
  -7   6   9        5.56      -10.75     29.57 o
  -6   6   9        1.89      -21.51     14.34 o
  -5   6   9        0.51      -12.90     11.43 o
  -4   6   9       19.08       23.30     12.41 o
  -3   6   9       61.05       62.48     10.75 o
  -2   6   9       99.50      105.52     10.57 o
  -1   6   9       22.42       14.75      7.17 o
   0   6   9        0.02      -23.30     22.40 o
   1   6   9        8.33       14.34     17.92 o
   2   6   9       57.46      101.25     23.30 o
   3   6   9       40.70       40.06     11.40 o
   4   6   9       62.74       65.32     12.05 o
   5   6   9      163.27      157.31     16.08 o
   6   6   9       60.32       58.10     17.02 o
   7   6   9       50.56       61.31     18.37 o
   8   6   9       85.07       99.46     25.09 o
   9   6   9       35.51       23.30     22.40 o
  10   6   9        0.88       -3.58     23.30 o
  11   6   9        3.87       22.40     30.46 o
  12   6   9        4.11        3.58     26.88 o
  13   6   9        0.74      -13.44     39.43 o
 -10   7   9        0.05       17.02     42.11 o
  -9   7   9       23.99       30.46     41.22 o
  -8   7   9       13.07       37.63     34.94 o
  -7   7   9        4.72       16.13     30.46 o
  -6   7   9       17.52       43.99     28.67 o
  -5   7   9        0.41       27.42     18.37 o
  -4   7   9        5.78       10.17     14.20 o
  -3   7   9       62.66       67.60     11.53 o
  -2   7   9        0.14       -5.31      9.41 o
  -1   7   9        0.95       -0.24     13.44 o
   0   7   9       86.75       65.41     19.71 o
   1   7   9       33.19       18.82     17.92 o
   2   7   9      196.58      249.99     31.36 o
   3   7   9      302.40      314.70     21.43 o
   4   7   9       39.81       15.56     10.57 o
   5   7   9        3.16        2.64     16.58 o
   6   7   9        0.11      -10.07     10.28 o
   7   7   9       12.13       28.67     25.09 o
   8   7   9        5.17       14.34     19.71 o
   9   7   9        5.78       -7.17     30.46 o
  10   7   9        0.72        8.06     32.26 o
  11   7   9        0.06      -34.05     37.63 o
  12   7   9        0.11       -8.96     27.78 o
  13   7   9        0.62       55.55     44.80 o
 -10   8   9        0.20        2.69     48.39 o
  -9   8   9        0.03        5.38     34.94 o
  -8   8   9        7.66       33.15     36.74 o
  -7   8   9        0.51       14.34     31.36 o
  -6   8   9       21.21       25.09     26.88 o
  -5   8   9       63.73       27.78     23.30 o
  -4   8   9        0.55       29.57     25.98 o
  -3   8   9       68.79       95.87     30.46 o
  -2   8   9       27.18        4.48     25.98 o
  -1   8   9        1.07       15.23     17.02 o
   0   8   9      205.81      215.05     35.84 o
   1   8   9       33.47       25.54      7.17 o
   2   8   9      292.83      312.77     20.88 o
   3   8   9        0.01       -4.28      4.68 o
   4   8   9        0.12       15.36     26.43 o
   5   8   9       46.32       33.35     11.22 o
   6   8   9        4.82        9.39     13.90 o
   7   8   9      117.67      106.58     17.65 o
   8   8   9        0.58        6.27     25.98 o
   9   8   9        9.50      -19.71     21.50 o
  10   8   9        9.25      -16.13     21.50 o
  11   8   9        1.65       -4.48     25.98 o
  12   8   9        1.79      -41.22     35.84 o
  -9   9   9       12.88        0.00     40.32 o
  -8   9   9        2.44       28.67     37.63 o
  -7   9   9        0.25        8.96     40.32 o
  -6   9   9        8.76        4.48     32.26 o
  -5   9   9       27.36       43.91     25.09 o
  -4   9   9        0.01        1.79     21.50 o
  -3   9   9      193.87      230.28     34.05 o
  -2   9   9       53.44       51.97     28.67 o
  -1   9   9       83.39       74.37     25.98 o
   0   9   9      456.37      407.69     37.63 o
   1   9   9       65.46       41.45      8.22 o
   2   9   9       50.35       42.33     10.51 o
   3   9   9      325.05      338.49     17.82 o
   4   9   9      134.09      114.41     11.18 o
   5   9   9       39.87       30.26      8.82 o
   6   9   9      124.54      152.78     36.74 o
   7   9   9       30.50       32.89     24.19 o
   8   9   9        2.75       -5.09     14.88 o
   9   9   9       24.93       72.58     35.84 o
  10   9   9        0.02        1.79     18.82 o
  11   9   9        0.03        0.00     23.30 o
  -9  10   9        7.19       81.54     50.18 o
  -8  10   9        1.59       26.88     48.39 o
  -7  10   9        0.28      -23.30     30.46 o
  -6  10   9        3.83       -5.38     28.67 o
  -5  10   9       34.99       68.10     42.11 o
  -4  10   9        5.66       19.71     25.09 o
  -3  10   9        0.66        2.69     18.82 o
  -2  10   9        2.89      -26.88     24.19 o
  -1  10   9      108.67      106.63     28.67 o
   0  10   9       58.72       25.09     24.19 o
   1  10   9      203.80      234.76     26.88 o
   2  10   9       34.42       34.33      9.77 o
   3  10   9       46.16       37.92     12.32 o
   4  10   9      141.77      147.86     14.54 o
   5  10   9        0.42        3.11      9.20 o
   6  10   9       30.85       22.05      9.94 o
   7  10   9        3.48      -10.10     12.62 o
   8  10   9       28.41       -0.67     38.08 o
   9  10   9        3.88       13.44     18.82 o
  -8  11   9        6.62       26.88     44.80 o
  -7  11   9        3.08      -25.98     51.97 o
  -6  11   9        0.83      -20.61     34.05 o
  -5  11   9        0.10       17.02     33.15 o
  -4  11   9        4.56       69.89     43.01 o
  -3  11   9       21.05        7.17     24.19 o
  -2  11   9      119.94      123.65     30.46 o
  -1  11   9       31.82       17.02     19.71 o
   0  11   9        7.62       51.97     32.26 o
   1  11   9       17.94       21.50     25.09 o
   2  11   9       19.82        8.90     11.87 o
   3  11   9        2.41        6.25      8.85 o
   4  11   9        1.88       -3.57     17.10 o
   5  11   9        0.81       13.61     12.10 o
   6  11   9        0.78       -6.23     17.73 o
   7  11   9        1.22        3.78     14.98 o
   8  11   9        1.11      -12.20     21.88 o
   9  11   9        1.02        6.27     28.67 o
  -7  12   9        0.07      -25.09     39.43 o
  -6  12   9        0.14      -40.32     51.07 o
  -5  12   9        7.88        6.27     34.94 o
  -4  12   9        3.01       26.88     43.91 o
  -3  12   9        1.26      -10.75     27.78 o
  -2  12   9        7.75      -11.65     34.05 o
  -1  12   9       47.68       11.65     25.09 o
   0  12   9        1.19      -17.92     23.30 o
   1  12   9        2.18       19.71     30.46 o
   2  12   9        4.90        9.62     10.60 o
   3  12   9       19.15       -3.92     10.15 o
   4  12   9        3.81        2.18     11.21 o
   5  12   9        3.77        3.61     12.65 o
   6  12   9       16.75       25.64     12.72 o
   7  12   9       38.55       11.65     41.22 o
   8  12   9       19.44       32.26     43.01 o
   9  12   9        0.10      -28.67     22.40 o
  -6  13   9        3.40       46.59     41.22 o
  -5  13   9       17.13       24.19     35.84 o
  -4  13   9       16.32       38.53     53.76 o
  -3  13   9        0.16       23.30     28.67 o
  -2  13   9       31.86       35.84     30.46 o
  -1  13   9       36.47       26.88     36.74 o
   0  13   9        1.57        0.90     25.09 o
   1  13   9        0.18      -16.52     27.05 o
   2  13   9       19.60       11.02     14.89 o
   3  13   9       27.95       21.53     11.73 o
   4  13   9        0.02       16.41     20.25 o
   5  13   9        4.08       12.15     17.92 o
   6  13   9        6.51       51.07     43.01 o
   7  13   9       15.71       79.75     36.74 o
   8  13   9        0.01      -14.34     30.46 o
   9  13   9        0.54      -75.27     50.18 o
  -4  14   9       15.77      -25.09     52.87 o
  -3  14   9        0.30        5.38     33.15 o
  -2  14   9        3.96       -6.27     29.57 o
  -1  14   9        0.09       17.02     28.67 o
   0  14   9        0.16       20.61     27.78 o
   1  14   9       32.37       24.76     43.01 o
   2  14   9        1.81       13.28     24.69 o
   3  14   9        3.57      -31.83     21.22 o
   5  14   9        2.37       -8.06     33.15 o
   6  14   9       12.18       18.82     41.22 o
   7  14   9        9.67       51.97     41.22 o
   8  14   9        1.14       42.11     53.76 o
  -2  15   9        0.59       57.35     44.80 o
  -1  15   9        0.03      -60.48     40.32 o
   0  15   9       25.59       -5.82     26.24 o
   1  15   9        4.89      -39.72     26.48 o
   2  15   9        2.98      -31.36     38.53 o
   3  15   9        4.38       17.02     37.63 o
   4  15   9        1.94      -25.09     38.53 o
   5  15   9        0.34      -42.11     49.28 o
   0  -7  10       10.58        4.48     32.26 o
  -4  -6  10        2.11      -36.74     31.36 o
  -3  -6  10        1.91       -4.48     31.36 o
  -2  -6  10        2.77       -4.48     40.32 o
  -1  -6  10       14.77       26.88     30.46 o
   1  -6  10        4.35       45.70     35.84 o
   2  -6  10       36.30       31.36     33.15 o
   3  -6  10       14.73       -3.58     27.78 o
   4  -6  10        4.82       20.61     38.53 o
   5  -6  10        8.42      -24.19     36.74 o
  -6  -5  10        1.49      -17.92     48.39 o
  -5  -5  10        7.66       13.44     33.15 o
  -4  -5  10       17.51       19.71     32.26 o
  -3  -5  10        4.92       -9.86     30.46 o
  -2  -5  10       13.41       22.40     22.40 o
  -1  -5  10        0.43       11.73     23.74 o
   0  -5  10        7.27      -10.75     27.78 o
   1  -5  10        1.96        0.90     25.09 o
   2  -5  10       27.02       67.20     37.63 o
   3  -5  10        1.28      -25.09     29.57 o
   4  -5  10        6.29       -8.96     33.15 o
   5  -5  10       10.28       -2.69     58.24 o
   6  -5  10        0.33      -36.74     54.66 o
  -7  -4  10        3.59      -21.50     35.84 o
  -6  -4  10        1.32       33.15     47.49 o
  -5  -4  10        3.11       19.71     26.88 o
  -4  -4  10       11.35       -7.17     42.11 o
  -3  -4  10        1.48       19.15     19.80 o
  -2  -4  10        2.86       12.54     25.09 o
  -1  -4  10        0.47       29.46     18.71 o
   0  -4  10        6.00       11.04     17.98 o
   1  -4  10        3.85       -0.90     25.09 o
   2  -4  10        0.59      -34.05     25.09 o
   3  -4  10        1.58       12.54     32.26 o
   4  -4  10        8.52      -31.36     34.05 o
   5  -4  10        2.15      -26.88     48.39 o
   6  -4  10        0.39       25.09     36.74 o
   7  -4  10        0.03       38.53     39.43 o
   8  -4  10        2.03      -52.87     58.24 o
  -8  -3  10       32.86       77.08     28.06 o
  -7  -3  10        0.14      -43.91     29.57 o
  -6  -3  10        5.52      -17.92     24.19 o
  -5  -3  10        6.10       -7.49     37.63 o
  -4  -3  10        0.00        3.64     18.04 o
  -3  -3  10        0.00        5.82     16.47 o
  -2  -3  10       59.54       38.10     17.17 o
  -1  -3  10       18.42       13.05     14.85 o
   0  -3  10       71.46       95.70     18.51 o
   1  -3  10       27.45       -3.58     33.15 o
   2  -3  10        0.01       17.92     22.40 o
   3  -3  10       19.56       43.01     25.09 o
   4  -3  10        2.11       -2.69     27.78 o
   5  -3  10       18.74       63.62     43.91 o
   6  -3  10       43.05       -6.27     49.28 o
   7  -3  10       12.20       -7.17     35.84 o
   8  -3  10        8.77       60.03     57.35 o
   9  -3  10        6.82       15.23     46.59 o
  -9  -2  10        0.00        0.90     44.80 o
  -8  -2  10        0.17      -13.44     25.09 o
  -7  -2  10       23.87       17.02     21.50 o
  -6  -2  10        1.37       34.11     18.98 o
  -5  -2  10       16.66      -16.37     16.94 o
  -4  -2  10       48.72       44.22     16.07 o
  -3  -2  10        6.02       13.87     13.92 o
  -2  -2  10       22.78       27.78     15.21 o
  -1  -2  10        0.05       -6.62     37.18 o
   0  -2  10       21.09       31.64     25.98 o
   1  -2  10        0.03      -16.13     24.19 o
   2  -2  10       15.68       25.98     34.05 o
   3  -2  10       78.74       76.16     30.46 o
   4  -2  10        0.65      -36.74     34.94 o
   5  -2  10        3.57       -5.38     29.57 o
   6  -2  10       51.28       29.57     46.59 o
   7  -2  10        1.34       27.78     51.07 o
   8  -2  10        3.03       17.92     37.63 o
   9  -2  10       19.26        2.69     37.63 o
  10  -2  10        0.02       19.71     63.62 o
  -9  -1  10        9.54      -25.98     41.22 o
  -8  -1  10        2.28      -40.32     26.88 o
  -7  -1  10        0.73      -14.22     17.37 o
  -6  -1  10        9.99        1.14     15.92 o
  -5  -1  10        1.70       17.28     16.36 o
  -4  -1  10       17.83       10.68     31.36 o
  -3  -1  10      153.08      167.82     22.35 o
  -2  -1  10      166.79      157.48     17.97 o
  -1  -1  10       26.62       27.29     11.20 o
   0  -1  10      110.34      133.36     19.35 o
   1  -1  10       82.91       59.14     31.36 o
   2  -1  10        4.04       -4.48     17.92 o
   3  -1  10       61.15      104.83     29.57 o
   4  -1  10       16.16       18.82     25.09 o
   5  -1  10        0.39       -6.27     36.74 o
   6  -1  10       70.24       77.95     32.26 o
   7  -1  10       19.84      -38.53     31.36 o
   8  -1  10        4.22        0.90     33.15 o
   9  -1  10        5.41       23.30     35.84 o
  10  -1  10        0.34      -41.22     39.43 o
  -9   0  10        0.01       20.61     32.26 o
  -8   0  10        0.41        9.86     31.36 o
  -7   0  10        6.50        2.69     28.67 o
  -6   0  10        4.38        5.65     20.88 o
  -5   0  10        4.99       -9.05     19.16 o
  -4   0  10       42.80       51.15     11.84 o
  -3   0  10       41.99       45.48     12.08 o
  -2   0  10      199.64      186.19     18.71 o
  -1   0  10        9.83       17.68     10.84 o
   0   0  10       18.58       16.60     12.25 o
   1   0  10      778.04      794.94     42.76 o
   2   0  10       53.22       51.07     25.09 o
   3   0  10       71.10       90.50     28.67 o
   4   0  10      115.49      166.66     34.05 o
   5   0  10       66.03       43.91     25.98 o
   6   0  10       40.64       30.46     25.09 o
   7   0  10        0.47      -11.65     38.53 o
   8   0  10        9.53       11.65     41.22 o
   9   0  10        6.73       32.26     31.36 o
  10   0  10        0.38      -29.57     38.53 o
  11   0  10        2.39      -25.98     47.49 o
 -10   1  10        5.55       -5.38     38.53 o
  -9   1  10        5.29      -37.63     30.46 o
  -8   1  10       10.67       23.30     25.98 o
  -7   1  10        8.78      -25.98     24.19 o
  -6   1  10       36.00       37.63     22.40 o
  -5   1  10        3.64       30.46     21.50 o
  -4   1  10       12.66       51.74     17.47 o
  -3   1  10       20.04       12.54     17.02 o
  -2   1  10      145.64      122.85     13.94 o
  -1   1  10       67.99       58.20      8.18 o
   0   1  10        0.26       -1.34      5.19 o
   1   1  10      671.63      679.63     34.14 o
   2   1  10       14.12        8.96     17.02 o
   3   1  10      277.52      178.31     28.67 o
   4   1  10      327.76      336.90     37.63 o
   5   1  10      124.55      123.65     29.57 o
   6   1  10       65.88       33.15     34.05 o
   7   1  10       19.30       10.75     29.57 o
   8   1  10        0.63       51.07     35.84 o
   9   1  10        1.98      -15.23     45.70 o
  10   1  10       10.88      -15.23     36.74 o
  11   1  10        2.23      -10.75     47.49 o
 -10   2  10        0.37       63.62     39.43 o
  -9   2  10        2.20       -3.58     46.59 o
  -8   2  10       16.80       55.55     35.84 o
  -7   2  10        0.49      -34.94     24.19 o
  -6   2  10        0.68       32.26     25.98 o
  -5   2  10       52.20       26.88     25.09 o
  -4   2  10        6.21        3.58     20.61 o
  -3   2  10      166.88      186.37     33.15 o
  -2   2  10        8.48       14.02     10.24 o
  -1   2  10       77.03       69.81     17.02 o
   0   2  10      212.51      171.15     11.62 o
   1   2  10       35.29       36.18      9.21 o
   2   2  10      142.45      129.73     12.17 o
   3   2  10       22.28       42.11     19.71 o
   4   2  10       19.87        2.69     22.40 o
   5   2  10      150.78      156.80     30.46 o
   6   2  10        0.17       47.49     40.32 o
   7   2  10        0.25       -6.27     25.98 o
   8   2  10        0.04       20.61     25.09 o
   9   2  10       36.27       24.19     29.57 o
  10   2  10        0.39      -30.46     49.28 o
  11   2  10        1.99       72.58     43.91 o
  12   2  10       18.90      -19.71     43.01 o
 -10   3  10        5.82       36.74     34.94 o
  -9   3  10        0.32        4.48     33.15 o
  -8   3  10       11.96       -1.79     31.36 o
  -7   3  10       78.10       74.37     30.46 o
  -6   3  10        5.23        9.41     17.47 o
  -5   3  10        3.55       11.31     13.83 o
  -4   3  10       26.75       41.22     22.40 o
  -3   3  10        0.04       -6.27     19.71 o
  -2   3  10       90.02       74.37     24.19 o
  -1   3  10      344.97      361.10     34.94 o
   0   3  10        5.45      -15.23     18.82 o
   1   3  10       14.78       53.76     23.30 o
   2   3  10      386.66      417.55     38.53 o
   3   3  10        4.72      -38.98     25.98 o
   4   3  10        1.78        6.27     26.88 o
   5   3  10      274.91      264.41     23.19 o
   6   3  10      205.51      172.93     29.57 o
   7   3  10      139.79      174.72     43.01 o
   8   3  10       68.37       77.06     27.78 o
   9   3  10       39.19       72.58     39.43 o
  10   3  10       18.19       19.71     32.26 o
  11   3  10        2.22       29.57     35.84 o
  12   3  10       10.91        4.48     34.94 o
 -10   4  10       23.57      -25.09     38.53 o
  -9   4  10       14.36      -39.43     50.18 o
  -8   4  10        5.69       25.09     32.26 o
  -7   4  10       65.25       41.22     38.53 o
  -6   4  10      128.24      101.41     21.31 o
  -5   4  10       13.65       11.46     18.37 o
  -4   4  10      161.38      133.15     40.32 o
  -3   4  10        0.13        9.86     31.36 o
  -2   4  10      118.44      113.80     24.19 o
  -1   4  10      482.53      490.13     50.18 o
   0   4  10       57.15       59.14     21.50 o
   1   4  10      459.34      449.80     33.15 o
   2   4  10      258.87      247.68     14.34 o
   3   4  10      139.72      139.78     25.98 o
   4   4  10      378.25      408.25     24.34 o
   5   4  10      102.89       97.56     10.30 o
   6   4  10       68.80      114.69     34.94 o
   7   4  10      120.31      112.00     26.88 o
   8   4  10        3.08       17.92     25.98 o
   9   4  10        2.96      -22.40     20.61 o
  10   4  10       41.35       62.72     34.05 o
  11   4  10        0.30       26.88     34.94 o
  12   4  10        6.61       -4.48     35.84 o
 -10   5  10        0.98       37.63     48.39 o
  -9   5  10        5.27       25.09     30.46 o
  -8   5  10       52.55       22.40     32.26 o
  -7   5  10        0.92        6.27     43.91 o
  -6   5  10       62.52       74.31     18.95 o
  -5   5  10       65.91       69.90     13.31 o
  -4   5  10        9.77       39.62     13.99 o
  -3   5  10       50.13       47.65      9.17 o
  -2   5  10       15.77       48.39     32.26 o
  -1   5  10        9.33       22.40     20.61 o
   0   5  10       39.84       51.97     21.50 o
   1   5  10      144.99      137.09     25.98 o
   2   5  10        4.76       16.49      8.53 o
   3   5  10       62.22       63.33     10.33 o
   4   5  10       15.34        2.75      6.70 o
   5   5  10       11.31       13.61     10.30 o
   6   5  10       73.02       50.18     25.98 o
   7   5  10        0.05       13.44     23.30 o
   8   5  10        5.64        4.48     36.74 o
   9   5  10       18.98       25.09     29.57 o
  10   5  10        6.55       37.63     39.43 o
  11   5  10        2.21      -47.04     31.36 o
  12   5  10        0.03      -20.61     36.74 o
 -10   6  10        3.80       60.03     42.11 o
  -9   6  10        0.32      -31.36     35.84 o
  -8   6  10       55.72        9.86     43.01 o
  -7   6  10        6.24      -27.78     39.43 o
  -6   6  10       30.21       28.67     25.98 o
  -5   6  10       84.97       66.69     15.58 o
  -4   6  10      161.54      159.93     43.46 o
  -3   6  10      314.87      346.00     27.76 o
  -2   6  10      147.76      187.07     13.36 o
  -1   6  10        0.44       -2.69     20.61 o
   0   6  10      318.46      276.87     32.26 o
   1   6  10        0.44      -38.98     25.98 o
   2   6  10       38.00       38.53     18.82 o
   3   6  10        8.79        0.83     16.13 o
   4   6  10      100.19      110.24     22.40 o
   5   6  10       13.79       12.19     16.13 o
   6   6  10        3.95      -11.65     19.71 o
   7   6  10       35.22       16.13     19.71 o
   8   6  10       29.73       11.65     24.19 o
   9   6  10        8.64      -11.65     24.19 o
  10   6  10        0.43       29.57     33.15 o
  11   6  10       12.88       36.74     39.43 o
  12   6  10        1.32      -44.35     29.57 o
 -10   7  10        8.46       58.24     50.18 o
  -9   7  10        5.59      -14.34     37.63 o
  -8   7  10       14.56      -43.01     37.63 o
  -7   7  10        4.27      -43.91     29.57 o
  -6   7  10        2.40       29.57     42.11 o
  -5   7  10       38.65       36.39     14.38 o
  -4   7  10        9.54        6.38     13.83 o
  -3   7  10       28.58       33.86     14.78 o
  -2   7  10       52.86       52.20      9.22 o
  -1   7  10        2.42       -8.96     17.02 o
   0   7  10       13.20       17.02     21.50 o
   1   7  10        9.39       -1.79     18.82 o
   2   7  10        8.01       13.44     17.92 o
   3   7  10      174.98      152.81     30.46 o
   4   7  10       50.36       49.93     13.89 o
   5   7  10        6.90       -0.58     15.23 o
   6   7  10       11.48       26.12     13.14 o
   7   7  10        7.58       19.71     22.40 o
   8   7  10       10.66      -19.71     28.67 o
   9   7  10       20.80       -5.38     24.19 o
  10   7  10        0.07       25.98     26.88 o
  11   7  10        0.70      -26.88     41.22 o
  12   7  10        8.48       22.40     30.46 o
  -9   8  10        1.50      -21.50     37.63 o
  -8   8  10        1.40       10.75     43.91 o
  -7   8  10        9.85       -8.06     34.05 o
  -6   8  10        0.10      -20.61     27.78 o
  -5   8  10        0.53       13.44     28.67 o
  -4   8  10        0.26      -33.60     22.40 o
  -3   8  10        6.30       24.78     12.99 o
  -2   8  10      127.02      142.79     15.70 o
  -1   8  10       19.79       11.65      8.96 o
   0   8  10       43.35       59.14     32.26 o
   1   8  10      334.89      307.34     34.05 o
   2   8  10       26.98        0.00     17.92 o
   3   8  10        0.83       20.97     23.74 o
   4   8  10       14.64       -7.22     11.10 o
   5   8  10        6.44       -2.82      9.90 o
   6   8  10       24.86       18.09     13.26 o
   7   8  10       21.52       23.60     13.62 o
   8   8  10       35.24       29.57     24.19 o
   9   8  10        8.91       15.23     21.50 o
  10   8  10        0.01      -45.70     40.32 o
  11   8  10        6.80       31.36     25.98 o
  12   8  10        4.22       17.92     28.67 o
  -9   9  10        1.05       19.71     42.11 o
  -8   9  10        5.47       -6.27     44.80 o
  -7   9  10       10.22      -15.23     36.74 o
  -6   9  10       11.98       12.54     32.26 o
  -5   9  10       15.48       64.51     47.49 o
  -4   9  10        1.15       81.54     36.74 o
  -3   9  10       46.98       27.78     25.98 o
  -2   9  10        1.99       16.13     21.50 o
  -1   9  10        0.28        1.79     21.50 o
   0   9  10       34.41       31.04      6.89 o
   1   9  10       35.57       30.13      6.94 o
   2   9  10       35.21       43.99     11.85 o
   3   9  10      117.57      100.95     15.24 o
   4   9  10       12.09       10.50     10.75 o
   5   9  10       52.89       84.10     30.91 o
   6   9  10      264.45      302.75     28.06 o
   7   9  10       31.00       37.55     20.65 o
   8   9  10        0.68        9.86     25.09 o
   9   9  10       37.09        5.38     34.94 o
  10   9  10        3.71      113.80     42.11 o
  11   9  10        2.35      -30.46     35.84 o
  -8  10  10       12.47      -22.40     39.43 o
  -7  10  10       17.75       24.19     51.97 o
  -6  10  10        2.87       -6.27     32.26 o
  -5  10  10        0.07      -17.02     26.88 o
  -4  10  10       31.25        1.79     28.67 o
  -3  10  10       21.27       -5.38     24.19 o
  -2  10  10        5.24       10.75     22.40 o
  -1  10  10        6.19      -17.92     21.50 o
   0  10  10       35.48       31.36     21.50 o
   1  10  10        8.43       13.49     17.92 o
   2  10  10        7.32        7.08      8.25 o
   3  10  10        1.66        6.60      9.00 o
   4  10  10       24.54       26.12      9.75 o
   5  10  10       59.76       49.85     17.21 o
   6  10  10        0.70        4.77     15.50 o
   7  10  10        0.18       -6.74     17.39 o
   8  10  10        0.99       -2.51     17.35 o
   9  10  10        0.29      -28.67     33.15 o
  10  10  10        0.41      -26.88     35.84 o
  -7  11  10        0.01      -23.30     34.05 o
  -6  11  10        5.25       -6.27     43.91 o
  -5  11  10        0.59      -41.22     31.36 o
  -4  11  10        2.45       19.71     25.98 o
  -3  11  10        3.06       24.19     26.88 o
  -2  11  10        0.19      -25.98     32.26 o
  -1  11  10        0.17       23.30     24.19 o
   0  11  10       13.99       -3.58     24.19 o
   1  11  10        2.57       -6.22     12.99 o
   2  11  10        0.46       32.26     14.57 o
   3  11  10        0.86      -24.83     16.55 o
   4  11  10        3.25        5.08     17.92 o
   5  11  10        1.96       13.82     17.75 o
   6  11  10        2.42       12.23     18.05 o
   7  11  10        4.87       15.86     19.48 o
   8  11  10        1.59       15.91     22.96 o
  -6  12  10        0.12       16.13     42.11 o
  -5  12  10        4.92        9.86     53.76 o
  -4  12  10        1.48       14.34     36.74 o
  -3  12  10        4.52      -18.82     32.26 o
  -2  12  10        4.40      -16.13     28.67 o
  -1  12  10        8.33        5.38     24.19 o
   0  12  10        0.92       48.39     32.26 o
   1  12  10       10.15       32.26     26.88 o
   2  12  10        8.16       -3.14     18.82 o
   3  12  10        0.92       18.20     17.41 o
   4  12  10        5.40        7.01     18.40 o
   5  12  10       13.68       27.25     17.07 o
   6  12  10        4.94        4.47     18.70 o
   7  12  10        0.12       14.35     17.74 o
   8  12  10        0.64       17.02     33.15 o
   9  12  10        0.81       34.05     45.70 o
  -5  13  10        0.80       -5.38     39.43 o
  -4  13  10        2.85       42.11     34.94 o
  -3  13  10        8.24       -8.06     37.63 o
  -2  13  10       10.42       46.59     34.05 o
  -1  13  10       17.94       49.28     43.01 o
   0  13  10       11.77        1.79     25.09 o
   1  13  10       45.17       46.61     22.78 o
   2  13  10        1.89       -7.17     18.05 o
   3  13  10        5.77       24.05     41.22 o
   4  13  10        5.93        9.96     18.95 o
   5  13  10        3.53        5.24     20.16 o
   6  13  10       12.77       33.15     45.70 o
   7  13  10        1.36      -37.63     25.09 o
   8  13  10        6.44       48.39     33.15 o
   9  13  10        1.06       -5.38     31.36 o
  -4  14  10        0.14       25.98     37.63 o
  -3  14  10       13.20       28.67     52.87 o
  -2  14  10       17.89       51.97     39.43 o
  -1  14  10        2.54      -32.26     28.67 o
   0  14  10       42.16       57.35     40.32 o
   1  14  10       19.65       45.87     25.07 o
   2  14  10        1.52       28.67     28.67 o
   3  14  10        8.57       14.65     20.85 o
   4  14  10        8.17      -20.61     42.11 o
   5  14  10        6.17       14.34     29.57 o
   6  14  10        0.30       13.44     44.80 o
   7  14  10        0.29       51.97     40.32 o
  -1  15  10        4.43       15.23     45.70 o
   0  15  10       23.48      -15.08     41.22 o
   1  15  10        8.63       16.70     26.51 o
   2  15  10        2.14      -48.39     49.28 o
   3  15  10        2.80      -34.94     30.46 o
   4  15  10        4.39      -20.61     34.05 o
   5  15  10        0.28      -30.46     34.05 o
  -3  -5  11        6.23       46.59     52.87 o
  -2  -5  11        2.51      -20.61     34.94 o
  -1  -5  11        0.01       13.44     23.30 o
   0  -5  11        0.13      -32.85     55.55 o
   1  -5  11        1.89       33.15     39.43 o
   2  -5  11        4.55      -29.57     34.05 o
   3  -5  11        2.41       31.36     34.94 o
   4  -5  11        2.11      -60.03     42.11 o
  -5  -4  11        0.01       47.49     36.74 o
  -4  -4  11        0.36       31.36     30.46 o
  -3  -4  11        0.01      -23.30     38.53 o
  -2  -4  11        0.02      -31.19     20.79 o
  -1  -4  11        3.42        7.26     17.60 o
   0  -4  11       12.02       41.93     28.32 o
   1  -4  11       19.15       -3.58     29.57 o
   2  -4  11       32.86       26.88     33.15 o
   3  -4  11        9.26       34.05     34.94 o
   4  -4  11        5.54       -3.58     36.74 o
   5  -4  11        2.78       65.41     64.51 o
   6  -4  11        8.17       25.09     66.31 o
  -6  -3  11       26.03        5.38     31.36 o
  -5  -3  11       19.08       23.30     43.01 o
  -4  -3  11        1.85      -23.44     19.37 o
  -3  -3  11        0.27       -0.26     26.25 o
  -2  -3  11       33.19       25.34     21.38 o
  -1  -3  11       12.73       17.68     20.48 o
   0  -3  11        1.55       -0.75     17.71 o
   1  -3  11       23.92       36.74     30.46 o
   2  -3  11        8.25       36.74     33.15 o
   3  -3  11       36.56       89.60     51.07 o
   4  -3  11       24.22       44.80     43.01 o
   5  -3  11        8.66       29.57     54.66 o
   6  -3  11        4.92        6.27     55.55 o
   7  -3  11       19.46        6.27     44.80 o
  -7  -2  11       34.40       51.07     42.11 o
  -6  -2  11        0.53       12.54     38.53 o
  -5  -2  11        5.18       10.38     19.48 o
  -4  -2  11        0.00       -4.55     19.71 o
  -3  -2  11       15.39       -2.14     16.33 o
  -2  -2  11        0.75       29.96     15.92 o
  -1  -2  11       12.99       18.53     16.57 o
   0  -2  11        3.29       15.63     16.55 o
   1  -2  11       26.42       93.19     40.32 o
   2  -2  11        0.06       38.53     26.88 o
   3  -2  11       33.07       47.49     30.46 o
   4  -2  11        1.37       68.99     49.28 o
   5  -2  11        7.16       30.46     32.26 o
   6  -2  11       18.35       29.57     56.45 o
   7  -2  11        0.04       53.76     47.49 o
   8  -2  11        4.87       43.91     55.55 o
  -7  -1  11       74.99       82.41     49.73 o
  -6  -1  11        4.53      -11.00     20.45 o
  -5  -1  11        0.92       -4.78     18.88 o
  -4  -1  11       49.34       51.79     18.08 o
  -3  -1  11        1.13      -12.67     15.06 o
  -2  -1  11        4.05       17.67     15.87 o
  -1  -1  11       18.66       13.95     14.20 o
   0  -1  11       14.71       11.70     32.70 o
   1  -1  11       33.34       41.22     24.64 o
   2  -1  11        0.19      -15.23     26.88 o
   3  -1  11       16.36       13.44     28.67 o
   4  -1  11       55.36       36.74     30.46 o
   5  -1  11        2.21       -3.58     25.98 o
   6  -1  11       24.81      -15.23     35.84 o
   7  -1  11        4.59       12.54     37.63 o
   8  -1  11        0.66       -6.27     35.84 o
   9  -1  11        2.15       -2.69     36.74 o
  -8   0  11        3.54       37.63     44.80 o
  -7   0  11        0.12      -43.01     43.91 o
  -6   0  11        3.59       19.48     17.47 o
  -5   0  11        0.56       -8.10     13.70 o
  -4   0  11        3.48       -1.25     16.78 o
  -3   0  11        1.34       -7.58     13.55 o
  -2   0  11        1.49       -8.26     12.08 o
  -1   0  11       54.10       69.90     20.16 o
   0   0  11       25.23       20.72     31.81 o
   1   0  11        2.28       10.85     17.92 o
   2   0  11      117.76      171.14     39.43 o
   3   0  11        0.13       40.32     26.88 o
   4   0  11       28.59        4.48     36.74 o
   5   0  11        7.88      -12.54     25.98 o
   6   0  11       17.14      -63.17     42.11 o
   7   0  11       15.30      -13.44     34.94 o
   8   0  11        0.40       40.32     55.55 o
   9   0  11       14.97      -69.89     51.07 o
  10   0  11        0.62      -25.98     49.28 o
  -9   1  11        2.41      -34.94     55.55 o
  -8   1  11        0.08      -41.22     42.11 o
  -7   1  11        5.66       28.67     30.46 o
  -6   1  11        4.84       14.34     27.78 o
  -5   1  11       12.18       43.01     31.36 o
  -4   1  11       13.47       14.81     25.54 o
  -3   1  11       38.72       31.36     15.05 o
  -2   1  11        9.73        9.81     11.30 o
  -1   1  11        2.15      -17.79     12.08 o
   0   1  11      145.35      164.42     35.84 o
   1   1  11        5.95       -1.79     10.28 o
   2   1  11      129.65      115.77     15.51 o
   3   1  11       61.55       58.24     25.09 o
   4   1  11        0.10      -33.60     22.40 o
   5   1  11        4.44       22.40     27.78 o
   6   1  11       24.16       40.32     23.30 o
   7   1  11       35.52       25.09     30.46 o
   8   1  11        1.02       17.92     33.15 o
   9   1  11        1.97       44.80     35.84 o
  10   1  11        7.84       25.09     57.35 o
  -9   2  11        4.30       39.43     33.15 o
  -8   2  11       17.87       26.88     31.36 o
  -7   2  11       14.35      -38.53     33.15 o
  -6   2  11        4.96       16.13     36.74 o
  -5   2  11        3.27      -34.94     36.74 o
  -4   2  11        0.23       16.13     25.98 o
  -3   2  11        3.65        0.00     25.09 o
  -2   2  11        0.05       -0.97      9.02 o
  -1   2  11        7.55       19.85      9.77 o
   0   2  11       11.21       18.82     12.10 o
   1   2  11       60.77       60.56      9.86 o
   2   2  11      219.30      241.04     19.23 o
   3   2  11       58.12       27.78     25.98 o
   4   2  11       34.87       37.63     34.94 o
   5   2  11      176.64      180.10     29.57 o
   6   2  11       33.88       42.11     26.88 o
   7   2  11        4.54       10.75     32.26 o
   8   2  11       20.06      -14.34     31.36 o
   9   2  11        1.52       52.87     32.26 o
  10   2  11        9.88       77.06     38.53 o
  11   2  11        3.05      -54.66     41.22 o
  -9   3  11       12.00        7.17     41.22 o
  -8   3  11       40.37      -26.88     47.49 o
  -7   3  11        0.00      -26.88     29.57 o
  -6   3  11       25.83       17.02     27.78 o
  -5   3  11      172.01      102.15     40.32 o
  -4   3  11        0.60      -18.82     23.30 o
  -3   3  11       32.43       33.15     25.98 o
  -2   3  11      155.22      165.76     30.46 o
  -1   3  11       17.24       -8.06     27.78 o
   0   3  11        4.22       48.39     22.40 o
   1   3  11      155.11      127.24     31.36 o
   2   3  11       68.96       76.16     27.78 o
   3   3  11       44.05       51.07     34.05 o
   4   3  11       20.34       10.75     33.15 o
   5   3  11      101.37       84.23     33.15 o
   6   3  11       31.08       15.23     25.98 o
   7   3  11       18.35       14.34     26.88 o
   8   3  11       46.56       68.10     33.15 o
   9   3  11       12.10      -28.67     28.67 o
  10   3  11        0.19       51.97     39.43 o
  11   3  11        0.37      -16.13     37.63 o
  -9   4  11       24.23       38.53     56.45 o
  -8   4  11       43.62       -2.69     36.74 o
  -7   4  11       17.35       21.50     31.36 o
  -6   4  11        6.17       28.67     28.67 o
  -5   4  11       45.17      -24.19     37.63 o
  -4   4  11      524.21      454.28     50.18 o
  -3   4  11      142.06      138.88     33.15 o
  -2   4  11        0.04      -35.84     28.67 o
  -1   4  11      357.24      421.13     43.01 o
   0   4  11      106.86      118.28     27.78 o
   1   4  11       60.34       64.51     25.09 o
   2   4  11      306.31      302.31     16.75 o
   3   4  11       45.85       26.88     25.98 o
   4   4  11      178.56      224.01     34.94 o
   5   4  11        1.82       15.23     20.61 o
   6   4  11       24.95        4.48     25.09 o
   7   4  11        9.05        0.00     21.50 o
   8   4  11        0.91       17.02     33.15 o
   9   4  11       10.08       -3.58     33.15 o
  10   4  11       40.04      -60.93     47.49 o
  11   4  11        4.89       22.40     43.91 o
  -9   5  11        0.13       30.46     47.49 o
  -8   5  11       32.84       41.22     44.80 o
  -7   5  11       63.53       72.58     36.74 o
  -6   5  11        4.02      -26.88     31.36 o
  -5   5  11      177.23      210.57     43.01 o
  -4   5  11       16.34       26.88     25.09 o
  -3   5  11       10.53       17.02     28.67 o
  -2   5  11       16.76      -22.40     25.09 o
  -1   5  11       71.70       60.93     35.84 o
   0   5  11       91.52       99.46     26.88 o
   1   5  11        3.03       -0.90     28.67 o
   2   5  11        0.02       -9.47      8.51 o
   3   5  11        0.86        2.95     14.78 o
   4   5  11        4.62      -10.75     20.61 o
   5   5  11        1.35       -1.79     22.40 o
   6   5  11        0.02       34.94     25.09 o
   7   5  11       15.17       -2.69     25.09 o
   8   5  11        5.11       42.11     41.22 o
   9   5  11        4.57       -5.38     46.59 o
  10   5  11        0.12       35.84     33.15 o
  11   5  11       12.77      -15.23     32.26 o
  -9   6  11        0.58       -1.79     39.43 o
  -8   6  11        3.34       36.74     42.11 o
  -7   6  11       49.00       16.13     37.63 o
  -6   6  11        0.33      -37.63     35.84 o
  -5   6  11      157.49      102.15     29.57 o
  -3   6  11       41.45       41.22     26.88 o
  -2   6  11        0.25       24.19     23.30 o
  -1   6  11      232.97      262.53     32.26 o
   0   6  11      201.99      260.74     34.05 o
   1   6  11        0.04        8.96     24.19 o
   2   6  11       21.77       12.23     18.82 o
   3   6  11       29.17       26.38     10.95 o
   4   6  11        0.85        1.08     12.54 o
   5   6  11       33.13       16.13     22.40 o
   6   6  11       36.79       36.74     25.09 o
   7   6  11       13.86      -15.23     33.15 o
   8   6  11       63.37       61.83     30.46 o
   9   6  11        6.81        0.90     28.67 o
  10   6  11        6.12       26.88     31.36 o
  11   6  11        4.78       49.28     53.76 o
  -9   7  11        7.29       17.92     39.43 o
  -8   7  11        7.85       78.85     40.32 o
  -7   7  11       23.29       -8.06     37.63 o
  -6   7  11        8.36      -18.82     44.80 o
  -5   7  11        0.06      -19.71     27.78 o
  -4   7  11       46.23        7.17     27.78 o
  -3   7  11        3.52      -26.88     22.40 o
  -2   7  11       28.71       -5.38     34.05 o
  -1   7  11       58.08       36.74     25.09 o
   0   7  11        2.83      -17.02     19.71 o
   1   7  11       36.19       61.83     25.09 o
   2   7  11       61.04       45.71     12.89 o
   3   7  11      148.33      130.83     17.02 o
   4   7  11       33.34       40.88     13.09 o
   5   7  11       18.66       29.20     13.14 o
   6   7  11       23.51       17.02     24.19 o
   7   7  11        4.19       21.50     30.46 o
   8   7  11       10.25        9.86     23.30 o
   9   7  11        0.52      -18.82     25.98 o
  10   7  11        0.35      -16.13     29.57 o
  11   7  11        8.63      -34.05     45.70 o
  -9   8  11        7.13       34.05     43.91 o
  -8   8  11       13.56       26.88     40.32 o
  -7   8  11        4.81       33.15     34.05 o
  -6   8  11        3.81       54.66     37.63 o
  -5   8  11       28.19        0.90     24.19 o
  -4   8  11       14.26       32.26     25.09 o
  -3   8  11       27.62       86.91     39.43 o
  -2   8  11       21.84       34.05     28.67 o
  -1   8  11      137.59      130.82     31.36 o
   0   8  11        4.09        9.86     24.19 o
   1   8  11        0.03       64.51     33.15 o
   2   8  11       28.13       35.30     13.42 o
   3   8  11       17.25        2.01     19.26 o
   4   8  11       22.46        7.39     19.26 o
   5   8  11        2.00       13.44     20.61 o
   6   8  11       13.84       -4.70     13.84 o
   7   8  11       95.52      138.88     34.05 o
   8   8  11        5.69       38.53     40.32 o
   9   8  11        0.98       20.61     28.67 o
  10   8  11        7.40      -34.05     25.09 o
  11   8  11        2.78       -6.27     43.01 o
  -8   9  11        0.00       18.82     44.80 o
  -7   9  11       14.32       31.36     43.01 o
  -6   9  11        1.55      -47.49     34.94 o
  -5   9  11        0.46       -5.38     30.46 o
  -4   9  11       13.72        7.17     30.46 o
  -3   9  11       23.15       35.84     25.98 o
  -2   9  11        1.55      -37.63     25.09 o
  -1   9  11        3.13        5.38     24.19 o
   0   9  11       45.00       66.31     26.88 o
   1   9  11        1.29       12.54     22.40 o
   2   9  11        6.58       21.01     13.99 o
   3   9  11       23.97       -4.77     18.89 o
   4   9  11        0.37        8.33     24.19 o
   5   9  11        3.38        4.90     15.23 o
   6   9  11        7.21       -5.04     15.05 o
   7   9  11       39.46       12.68     20.66 o
   8   9  11        0.73       -8.06     24.19 o
   9   9  11       27.73       46.59     25.98 o
  10   9  11        2.48       -2.69     26.88 o
  11   9  11        1.00       -0.90     26.88 o
  -7  10  11        1.36      -75.27     59.14 o
  -6  10  11        1.23        4.48     36.74 o
  -5  10  11       10.28      -25.98     34.94 o
  -4  10  11       12.94      -16.13     29.57 o
  -3  10  11        2.05      -25.09     27.78 o
  -2  10  11       30.88       41.22     28.67 o
  -1  10  11       58.37       98.56     32.26 o
   0  10  11        0.03        2.69     25.98 o
   1  10  11        0.80       38.53     23.30 o
   2  10  11       49.04       29.83     15.05 o
   3  10  11       28.62      -24.11     16.07 o
   4  10  11        6.48       -1.91     19.26 o
   5  10  11        0.34        1.19     15.23 o
   6  10  11        5.98       -9.38     14.88 o
   7  10  11        0.00        9.01     18.72 o
   8  10  11        0.49       11.35     16.79 o
   9  10  11        1.34       -7.17     34.94 o
  10  10  11        3.14       23.30     36.74 o
  -7  11  11        0.14       15.23     38.53 o
  -6  11  11        5.74        5.38     36.74 o
  -5  11  11        0.01       33.15     53.76 o
  -4  11  11        1.31       -9.86     32.26 o
  -3  11  11        1.21        0.00     26.88 o
  -2  11  11       18.52       54.66     31.36 o
  -1  11  11        6.99       24.19     30.46 o
   0  11  11        0.00      -31.36     38.53 o
   1  11  11        7.91       -8.06     33.15 o
   2  11  11        0.11       24.19     15.05 o
   3  11  11        1.46       20.39     39.87 o
   4  11  11       32.46       49.22     26.88 o
   5  11  11        4.16      -11.65     22.81 o
   6  11  11        0.17       19.51     16.33 o
   7  11  11        0.04       -5.34     17.35 o
   8  11  11        2.25        5.05     20.20 o
   9  11  11        0.29       -2.69     40.32 o
  -6  12  11        0.06      -25.98     39.43 o
  -5  12  11        5.79       37.63     35.84 o
  -4  12  11        5.27       12.54     51.97 o
  -3  12  11        0.11        0.00     30.46 o
  -2  12  11        0.74       48.39     35.84 o
  -1  12  11        0.16      -59.14     39.43 o
   0  12  11        1.12      -25.09     24.19 o
   1  12  11       10.19       25.98     29.57 o
   2  12  11       10.93        1.31     20.38 o
   3  12  11       19.28       20.61     25.09 o
   4  12  11        0.49        5.10     18.24 o
   5  12  11        0.94        3.81     20.38 o
   6  12  11        3.67       -5.24     18.72 o
   7  12  11        7.38       -5.32     42.11 o
   8  12  11        1.68       25.09     29.57 o
   9  12  11        7.14       94.98     40.32 o
  -4  13  11        0.37      -37.63     36.74 o
  -3  13  11        0.56       26.88     36.74 o
  -2  13  11        2.71        8.06     34.94 o
  -1  13  11        0.04       50.18     31.36 o
   0  13  11        0.45       13.44     31.36 o
   1  13  11        0.54      -10.59     18.62 o
   2  13  11       30.91       29.44     24.64 o
   3  13  11        0.01      -15.23     24.19 o
   4  13  11        4.97       28.12     19.61 o
   5  13  11        3.71        2.96     18.72 o
   6  13  11        1.18        3.98     21.96 o
   7  13  11        0.51      -17.92     38.53 o
   8  13  11       16.88        5.38     40.32 o
  -3  14  11        6.52        9.86     43.91 o
  -2  14  11       47.32       66.31     47.49 o
  -1  14  11        9.62       25.09     30.46 o
   0  14  11        0.00       13.44     34.05 o
   1  14  11       56.05       62.35     40.77 o
   2  14  11        1.18        8.19     23.61 o
   3  14  11        0.00       23.74     22.18 o
   4  14  11       20.27       19.28     27.86 o
   5  14  11        5.14       17.92     33.15 o
   6  14  11        0.02       39.43     33.15 o
   0  15  11        5.32       57.03     26.25 o
   1  15  11       29.61       13.81     25.54 o
   2  15  11        0.86       12.59     38.98 o
   3  15  11        6.92       77.95     51.07 o
  -1  -4  12        5.27      -40.32     55.55 o
   0  -4  12       26.89       29.57     41.22 o
   2  -4  12        0.23      -81.99     54.66 o
   3  -4  12       16.97      -36.74     54.66 o
  -3  -3  12       15.81       52.87     46.59 o
  -2  -3  12        6.77       12.54     44.80 o
  -1  -3  12       24.20       86.91     42.11 o
   0  -3  12        0.48      -53.76     35.84 o
   1  -3  12        1.69       51.07     34.05 o
   2  -3  12        3.01       56.45     43.91 o
   3  -3  12        4.73       21.50     35.84 o
   4  -3  12       20.25       52.87     45.70 o
   5  -3  12        0.40      -54.66     55.55 o
  -4  -2  12        4.21       20.61     46.59 o
  -3  -2  12       75.12       51.07     52.87 o
  -2  -2  12        0.44      -10.75     46.59 o
  -1  -2  12        8.49       19.71     30.46 o
   0  -2  12        0.46       -1.79     44.80 o
   1  -2  12        0.19        8.96     27.78 o
   2  -2  12        0.37      -14.34     38.53 o
   3  -2  12       17.60      -19.71     36.74 o
   4  -2  12        0.33       -8.96     33.15 o
   5  -2  12        7.40       15.23     37.63 o
   6  -2  12        0.58       -1.79     56.45 o
   7  -2  12        0.50        4.48     67.20 o
  -6  -1  12       12.79       -9.86     34.05 o
  -5  -1  12        0.77        2.69     30.46 o
  -4  -1  12       10.50        4.48     32.26 o
  -3  -1  12       25.88      -32.26     30.46 o
  -2  -1  12        0.12      -15.23     25.98 o
  -1  -1  12       79.23       68.99     38.53 o
   0  -1  12        0.04      -32.26     28.67 o
   1  -1  12        7.14       18.82     45.70 o
   2  -1  12       63.39        8.96     32.26 o
   3  -1  12        0.86       22.40     34.94 o
   4  -1  12       12.41       18.82     48.39 o
   5  -1  12        3.02       -4.48     34.94 o
   6  -1  12        0.08       27.78     31.36 o
   7  -1  12       19.96       30.46     46.59 o
   8  -1  12        2.88       62.72     56.45 o
  -7   0  12        3.77        9.86     32.26 o
  -6   0  12       19.26       63.62     31.36 o
  -5   0  12        5.11       -3.58     32.26 o
  -4   0  12       30.01       30.46     43.91 o
  -3   0  12       15.12       22.40     37.63 o
  -2   0  12       20.28        8.06     43.01 o
  -1   0  12        0.43       34.05     27.78 o
   0   0  12       22.79       47.49     37.63 o
   1   0  12        8.12       -4.48     30.46 o
   2   0  12        9.87       22.40     28.67 o
   3   0  12        1.20       12.54     33.15 o
   4   0  12       23.58       65.41     38.53 o
   5   0  12       33.49      -40.32     52.87 o
   6   0  12        3.37       20.61     37.63 o
   7   0  12        2.93        3.58     37.63 o
   8   0  12       26.61       56.45     36.74 o
   9   0  12        0.72       69.89     70.79 o
  -8   1  12        2.53      -52.42     34.94 o
  -6   1  12        0.51       34.05     45.70 o
  -5   1  12        0.00        7.17     31.36 o
  -4   1  12        9.92       13.44     31.36 o
  -3   1  12        5.04        2.69     29.57 o
  -2   1  12        0.61       -5.38     35.84 o
  -1   1  12        1.94       22.40     27.78 o
   0   1  12        2.20       -4.48     25.09 o
   1   1  12        0.07       -4.48     24.19 o
   2   1  12        6.08       25.98     42.11 o
   3   1  12       28.87       32.26     43.01 o
   4   1  12        7.84       27.78     33.15 o
   5   1  12        0.64      -39.43     32.26 o
   6   1  12        9.33      -37.63     33.15 o
   7   1  12        0.34      -37.63     29.57 o
   8   1  12        1.65       22.40     38.53 o
   9   1  12        2.75        4.48     40.32 o
  -8   2  12        1.14      -71.68     51.97 o
  -7   2  12        0.51      -27.78     31.36 o
  -6   2  12       22.00       39.43     33.15 o
  -5   2  12        6.21      -52.87     43.91 o
  -4   2  12        2.57       -7.17     29.57 o
  -3   2  12        1.13       -4.48     25.09 o
  -2   2  12       11.22        8.96     32.26 o
  -1   2  12       73.44       77.95     34.94 o
   0   2  12       31.72        5.38     20.61 o
   1   2  12       34.08       14.34     25.98 o
   2   2  12       10.43       25.98     34.05 o
   3   2  12       33.10       13.44     36.74 o
   4   2  12        6.67       34.94     28.67 o
   5   2  12        8.43       12.54     28.67 o
   6   2  12        1.23       -4.48     33.15 o
   7   2  12       16.55       -9.86     40.32 o
   8   2  12        9.03       98.56     58.24 o
   9   2  12        0.62       56.45     58.24 o
  10   2  12        2.14       15.23     45.70 o
  -8   3  12        0.53       17.92     33.15 o
  -7   3  12        6.92       65.41     50.18 o
  -6   3  12       13.29        4.48     32.26 o
  -5   3  12        9.04        2.69     30.46 o
  -4   3  12        4.74       28.67     37.63 o
  -3   3  12        4.83       35.84     29.57 o
  -2   3  12      103.32       64.51     40.32 o
  -1   3  12        6.56        3.58     26.88 o
   0   3  12        1.26      -19.71     21.50 o
   1   3  12       39.85       23.30     27.78 o
   2   3  12        1.57       17.92     22.40 o
   3   3  12        4.05       28.67     25.98 o
   4   3  12       14.90       25.98     30.46 o
   5   3  12       89.96      113.80     36.74 o
   6   3  12        0.24       34.05     30.46 o
   7   3  12        0.07      -29.57     44.80 o
   8   3  12        7.34       87.81     51.97 o
   9   3  12       22.67       77.95     51.97 o
  10   3  12        0.42      -52.87     43.01 o
  -8   4  12       34.39       94.98     56.45 o
  -7   4  12        0.00       28.67     40.32 o
  -6   4  12       13.05      -10.75     33.15 o
  -5   4  12       50.06       21.50     30.46 o
  -4   4  12        3.04       19.71     27.78 o
  -3   4  12        1.52      -40.32     29.57 o
  -2   4  12       56.60       42.11     35.84 o
  -1   4  12       56.81       40.32     25.09 o
   0   4  12       15.27      -55.11     36.74 o
   1   4  12       75.71       52.87     24.19 o
   2   4  12       89.37       44.80     25.98 o
   3   4  12      138.99       88.71     31.36 o
   4   4  12      164.08      165.76     37.63 o
   5   4  12       62.74      118.28     47.49 o
   6   4  12      174.18      164.87     39.43 o
   7   4  12        0.01        3.58     44.80 o
   8   4  12       32.71        4.48     42.11 o
   9   4  12        2.11       39.43     52.87 o
  10   4  12        8.18       16.13     41.22 o
  11   4  12        0.11      -14.34     36.74 o
  -8   5  12        1.51       -3.58     42.11 o
  -7   5  12        0.07      -31.36     32.26 o
  -6   5  12       12.94       37.63     32.26 o
  -5   5  12        2.95       -1.79     25.09 o
  -4   5  12       47.45       49.28     35.84 o
  -3   5  12        1.61      -57.79     38.53 o
  -2   5  12       28.20        5.38     22.40 o
  -1   5  12      231.98      243.72     42.11 o
   0   5  12       30.38       23.30     23.30 o
   1   5  12       67.68       55.55     23.30 o
   2   5  12      128.58      119.17     34.05 o
   3   5  12       11.24       41.22     34.94 o
   4   5  12        0.23      -17.92     34.94 o
   5   5  12       45.61       27.78     34.05 o
   6   5  12       50.45       17.02     35.84 o
   7   5  12        0.28       22.40     25.98 o
   9   5  12       41.06       18.82     30.46 o
  10   5  12        1.66      -16.13     38.53 o
  11   5  12        0.08      -86.02     57.35 o
  -8   6  12       18.19       24.19     43.91 o
  -7   6  12        1.81      -15.23     36.74 o
  -6   6  12       30.89       -7.17     34.05 o
  -5   6  12       31.27       65.41     44.80 o
  -4   6  12        0.25       15.23     24.19 o
  -3   6  12        7.55        8.06     31.36 o
  -2   6  12       12.37       27.78     25.98 o
  -1   6  12      100.12      133.51     33.15 o
   0   6  12       12.56       18.82     25.98 o
   1   6  12       33.23        8.96     34.05 o
   2   6  12       40.96        6.64     11.37 o
   3   6  12        0.00        8.96     20.61 o
   4   6  12        0.21       -0.90     29.57 o
   5   6  12       83.78      188.16     45.70 o
   6   6  12        4.95       -7.17     25.09 o
   7   6  12       20.02      -19.71     36.74 o
   8   6  12        7.01      -18.82     42.11 o
   9   6  12        5.15       48.39     32.26 o
  10   6  12        0.02      -17.92     43.91 o
  11   6  12        4.41        4.48     40.32 o
  -8   7  12        0.02      -34.94     40.32 o
  -7   7  12        2.43       82.43     40.32 o
  -6   7  12       30.11      -32.26     34.94 o
  -4   7  12      107.98       51.97     47.49 o
  -3   7  12      143.33      146.05     35.84 o
  -2   7  12       59.00       17.02     29.57 o
  -1   7  12       33.05      -20.61     24.19 o
   0   7  12      124.52       21.50     36.74 o
   1   7  12       94.12      105.73     29.57 o
   2   7  12       27.84       40.64     15.42 o
   3   7  12      120.86      141.84     17.22 o
   4   7  12       32.99       28.67     26.88 o
   5   7  12        1.36       18.82     34.94 o
   6   7  12        8.11       18.82     23.30 o
   7   7  12       13.40       20.61     37.63 o
   8   7  12        1.02      -21.50     25.98 o
   9   7  12       10.54       19.71     35.84 o
  10   7  12        0.16       60.93     33.15 o
  11   7  12        1.29      -41.22     49.28 o
  -8   8  12        3.21      -43.01     41.22 o
  -7   8  12        2.81       30.46     41.22 o
  -6   8  12       16.10      -16.13     37.63 o
  -5   8  12        0.72        1.79     34.05 o
  -4   8  12        5.41       -0.90     31.36 o
  -3   8  12       74.40       67.20     35.84 o
  -2   8  12       50.13      -12.54     39.43 o
  -1   8  12        0.63       88.71     38.53 o
   0   8  12       37.26        5.38     29.57 o
   1   8  12        2.97      -13.44     28.67 o
   2   8  12       10.59       20.67     12.75 o
   3   8  12        8.40       -5.75     13.14 o
   4   8  12       17.12       43.85     14.64 o
   5   8  12        6.27       -3.58     34.94 o
   6   8  12       13.62       -2.69     25.98 o
   7   8  12        8.87      -57.79     38.53 o
   8   8  12        0.02        2.69     27.78 o
   9   8  12        0.27       51.07     32.26 o
  10   8  12        3.67      -47.04     31.36 o
  -7   9  12        2.57      -53.76     35.84 o
  -6   9  12        0.00       17.02     35.84 o
  -5   9  12        4.85      -25.09     33.15 o
  -4   9  12        6.72       29.57     32.26 o
  -3   9  12        9.41       -5.38     27.78 o
  -2   9  12       98.51       82.43     32.26 o
  -1   9  12       44.73       36.74     28.67 o
   0   9  12        3.42       -1.79     26.88 o
   1   9  12        2.50        3.58     24.19 o
   2   9  12       51.87       37.71     16.69 o
   3   9  12        1.25      -16.17     13.02 o
   4   9  12       10.48       15.47     12.66 o
   5   9  12       53.09       72.58     32.26 o
   6   9  12        7.08        5.38     26.88 o
   7   9  12        8.91       30.46     35.84 o
   8   9  12        0.34       17.02     40.32 o
   9   9  12        1.09      -24.19     25.09 o
  10   9  12        0.83      -36.74     34.05 o
  -6  10  12        7.63       13.44     39.43 o
  -5  10  12        6.42      -43.01     34.05 o
  -4  10  12       40.53       15.23     35.84 o
  -3  10  12        1.56        9.86     36.74 o
  -2  10  12        7.36      -26.88     31.36 o
  -1  10  12       50.42       60.93     27.78 o
   0  10  12        0.15       -0.90     25.98 o
   1  10  12       20.79        5.38     36.74 o
   2  10  12       30.85       56.97     17.71 o
   3  10  12        2.73        5.15     25.98 o
   4  10  12        4.64        1.47     15.50 o
   5  10  12       54.13       74.72     19.23 o
   6  10  12        1.84      -44.80     36.74 o
   7  10  12        0.97      -21.50     25.09 o
   8  10  12       19.19       62.72     30.46 o
   9  10  12        0.28        3.58     43.01 o
  10  10  12        1.27        8.06     40.32 o
  -6  11  12        0.86        6.27     38.53 o
  -5  11  12        4.51       14.34     34.94 o
  -4  11  12        0.24      -35.84     54.66 o
  -3  11  12        0.53       32.26     36.74 o
  -2  11  12        6.30      -37.63     34.05 o
  -1  11  12        5.44       19.71     27.78 o
   0  11  12       37.70       22.40     43.01 o
   1  11  12        9.39       23.30     41.22 o
   2  11  12        0.61       -9.30     21.06 o
   3  11  12       65.82       79.97     21.05 o
   4  11  12        4.25       -3.87     23.68 o
   5  11  12        1.35       -6.08     18.37 o
   6  11  12        0.57      -12.89     22.07 o
   7  11  12        3.97       16.13     29.57 o
   8  11  12        1.52      -56.45     39.43 o
   9  11  12        0.01      -21.50     43.01 o
  -5  12  12        0.01       17.92     43.01 o
  -4  12  12        0.79       29.57     40.32 o
  -3  12  12        3.30       -5.38     38.53 o
  -2  12  12        0.50      -27.78     31.36 o
  -1  12  12        0.61      -45.70     30.46 o
   0  12  12        0.06       38.53     28.67 o
   1  12  12        3.12      -15.23     25.09 o
   2  12  12        1.93       11.84     20.79 o
   3  12  12        9.02       -8.78     22.37 o
   4  12  12        0.09       12.14     27.33 o
   5  12  12       10.13       11.20     25.34 o
   6  12  12        8.36       -7.49     18.68 o
   7  12  12        1.47      -21.50     29.57 o
   8  12  12        3.16       60.93     44.80 o
  -3  13  12       11.97       35.84     51.97 o
  -2  13  12        0.13       30.46     34.94 o
  -1  13  12        4.30        4.48     42.11 o
   0  13  12        4.99        8.96     27.78 o
   1  13  12        0.12        3.54     26.88 o
   2  13  12        3.36       25.28     22.78 o
   3  13  12        0.85       13.37     33.15 o
   4  13  12       12.89      -34.06     22.71 o
   5  13  12       15.84       31.33     46.15 o
   6  13  12        0.03       -5.05     21.06 o
   7  13  12        1.74      -42.11     32.26 o
  -1  14  12        0.02      -24.19     35.84 o
   0  14  12        3.03       34.05     31.36 o
   1  14  12       11.84       25.92     28.15 o
   2  14  12        6.89        9.70     34.18 o
   3  14  12       15.49       16.58     22.81 o
   4  14  12        2.68       -3.46     27.96 o
   5  14  12        7.55       10.75     38.53 o
   0  -3  13       21.87      -13.44     52.87 o
   1  -3  13       19.48       -0.90     40.32 o
  -3  -2  13       15.68       38.53     49.28 o
  -2  -2  13       27.41       44.80     50.18 o
  -1  -2  13        0.02       41.22     41.22 o
   0  -2  13       42.43      -19.71     47.49 o
   1  -2  13        0.31        3.58     52.87 o
   2  -2  13       12.26      -75.27     51.97 o
   3  -2  13       15.11       64.51     66.31 o
   4  -2  13        2.54       47.49     46.59 o
  -5  -1  13       10.20       -4.48     32.26 o
  -4  -1  13        3.01      -14.34     51.97 o
  -3  -1  13        0.01      -24.19     50.18 o
  -2  -1  13       35.76       51.97     33.15 o
  -1  -1  13        8.56       -2.69     43.91 o
   0  -1  13        6.78       -9.86     31.36 o
   1  -1  13       13.97        1.79     33.15 o
   2  -1  13       12.07        1.79     33.15 o
   3  -1  13        6.57       22.40     38.53 o
   4  -1  13       24.98        8.96     36.74 o
   5  -1  13        8.81      -61.83     41.22 o
   6  -1  13        4.76        4.48     59.14 o
  -6   0  13        1.31       -7.17     34.05 o
  -5   0  13        5.84      184.58     57.35 o
  -4   0  13        2.28       37.63     39.43 o
  -3   0  13        0.07       19.71     28.67 o
  -2   0  13       26.50       -1.79     50.18 o
  -1   0  13        5.21      -15.23     35.84 o
   0   0  13        3.90       -0.90     44.80 o
   1   0  13        0.02      -39.43     32.26 o
   2   0  13        1.33      -15.23     32.26 o
   3   0  13       16.54       -1.79     49.28 o
   4   0  13        1.13      -17.02     34.94 o
   5   0  13       10.76        6.27     38.53 o
   6   0  13        0.14      -59.14     44.80 o
   7   0  13        5.37      -45.70     47.49 o
  -6   1  13       14.81       30.46     54.66 o
  -5   1  13        2.65      -49.73     33.15 o
  -4   1  13        4.63      -37.63     34.05 o
  -3   1  13        2.86       18.82     43.01 o
  -2   1  13        3.43       15.23     33.15 o
  -1   1  13        3.99       74.37     49.28 o
   0   1  13        5.16      -37.63     30.46 o
   1   1  13        4.18      -12.54     28.67 o
   2   1  13        0.76       -8.96     33.15 o
   3   1  13        0.02      -49.73     33.15 o
   4   1  13        0.63        6.27     35.84 o
   5   1  13        0.10      -25.09     32.26 o
   6   1  13        2.33      -82.43     63.62 o
   7   1  13        1.19      -47.49     39.43 o
   8   1  13        0.21       37.63     66.31 o
  -7   2  13        2.89        8.06     38.53 o
  -6   2  13        3.57       55.55     38.53 o
  -5   2  13        0.01      -23.30     46.59 o
  -4   2  13        9.60       19.71     36.74 o
  -3   2  13       53.67       45.70     32.26 o
  -2   2  13        0.46      -52.42     34.94 o
  -1   2  13        4.33       -3.58     27.78 o
   0   2  13       57.89       82.43     34.94 o
   1   2  13        0.08      -34.94     23.30 o
   2   2  13        1.61       15.23     33.15 o
   3   2  13       72.75       83.33     33.15 o
   4   2  13        0.23       -1.79     34.05 o
   5   2  13        0.42       70.79     44.80 o
   6   2  13        7.49       15.23     31.36 o
   7   2  13        1.50       28.67     38.53 o
   8   2  13        3.52       45.70     41.22 o
  -7   3  13        2.78      -16.13     40.32 o
  -6   3  13        2.16       39.43     40.32 o
  -5   3  13        5.22       51.97     41.22 o
  -4   3  13        1.37       37.63     44.80 o
  -3   3  13        0.90      -24.19     34.05 o
  -2   3  13        0.37       27.78     27.78 o
  -1   3  13        2.68       -8.06     27.78 o
   0   3  13       23.46       -8.06     35.84 o
   1   3  13       31.10        4.48     30.46 o
   2   3  13        0.08        3.58     31.36 o
   3   3  13        5.91      -17.92     26.88 o
   4   3  13        8.86       10.75     33.15 o
   5   3  13        6.14       34.05     51.07 o
   6   3  13        5.24        2.69     28.67 o
   7   3  13        4.27      -34.05     36.74 o
   8   3  13        3.47       15.23     35.84 o
   9   3  13        0.68        0.00     38.53 o
  -7   4  13        8.38       25.09     44.80 o
  -6   4  13        6.42      -62.72     52.87 o
  -5   4  13       13.27      -10.75     29.57 o
  -4   4  13        2.48       55.55     46.59 o
  -3   4  13       11.64       45.70     39.43 o
  -2   4  13       28.40       18.82     29.57 o
  -1   4  13        0.01      -47.49     38.53 o
   0   4  13       10.23       16.13     31.36 o
   1   4  13       41.83       69.89     33.15 o
   2   4  13        1.77       24.19     31.36 o
   3   4  13       46.78       16.13     25.09 o
   4   4  13        8.94       13.44     31.36 o
   5   4  13        4.50       60.93     45.70 o
   6   4  13        4.08       -6.27     32.26 o
   7   4  13        0.60      -11.65     30.46 o
   8   4  13       17.10       65.41     40.32 o
   9   4  13        7.88      -44.80     43.01 o
  -7   5  13       11.62       33.15     58.24 o
  -6   5  13        6.47      -26.88     39.43 o
  -5   5  13       14.22        1.79     39.43 o
  -4   5  13        0.15      -49.28     48.39 o
  -3   5  13        0.15       46.59     36.74 o
  -2   5  13       20.99        9.86     33.15 o
  -1   5  13        2.79       11.65     40.32 o
   0   5  13       10.76       15.23     38.53 o
   1   5  13        0.31       17.92     29.57 o
   2   5  13       17.29       14.34     33.15 o
   3   5  13        5.22       -4.48     31.36 o
   4   5  13        3.91       61.83     45.70 o
   5   5  13       12.52       38.53     35.84 o
   6   5  13       12.51      -20.61     53.76 o
   7   5  13       30.40       25.09     40.32 o
   8   5  13        8.80        8.96     36.74 o
   9   5  13       10.49       20.61     39.43 o
  10   5  13        0.49       -6.27     41.22 o
  -7   6  13        9.45      -10.75     56.45 o
  -6   6  13        0.15      -27.78     43.01 o
  -5   6  13        2.12      -17.92     36.74 o
  -4   6  13        0.10       41.22     34.94 o
  -3   6  13        0.49      -37.63     45.70 o
  -2   6  13        1.11       24.19     26.88 o
  -1   6  13        1.44      -25.98     26.88 o
   0   6  13       48.39       68.10     31.36 o
   1   6  13       11.92        1.79     24.19 o
   2   6  13        9.20       -5.38     29.57 o
   3   6  13        8.89       20.61     25.98 o
   4   6  13        9.46        1.79     26.88 o
   5   6  13        0.00      -23.30     36.74 o
   6   6  13        5.75       51.97     28.67 o
   7   6  13        5.99       -3.58     46.59 o
   8   6  13        0.53       51.07     49.28 o
   9   6  13        0.26      -46.59     51.97 o
  10   6  13        2.12       45.70     57.35 o
  -7   7  13       17.02       21.50     50.18 o
  -6   7  13        0.00       68.10     38.53 o
  -5   7  13       31.31      -38.53     42.11 o
  -4   7  13       16.93       25.09     37.63 o
  -3   7  13       10.05       33.15     36.74 o
  -2   7  13        1.60      -34.05     36.74 o
  -1   7  13        2.34        1.79     43.01 o
   0   7  13       72.84      105.73     42.11 o
   1   7  13        5.03      -35.84     33.15 o
   2   7  13        2.17        2.69     26.88 o
   3   7  13       12.47       70.79     43.91 o
   4   7  13        0.46      -30.91     20.61 o
   5   7  13        0.59      -40.32     26.88 o
   6   7  13       27.21       52.87     43.91 o
   7   7  13        2.23       19.71     28.67 o
   8   7  13        5.59      -55.11     36.74 o
   9   7  13        0.14       28.67     30.46 o
  10   7  13        0.65       -2.69     38.53 o
  -7   8  13        0.47       35.84     61.83 o
  -6   8  13        1.74       20.61     46.59 o
  -5   8  13        9.38      -33.15     42.11 o
  -4   8  13        0.04      -37.63     35.84 o
  -3   8  13       22.74       -1.79     35.84 o
  -2   8  13       17.01      -11.65     34.94 o
  -1   8  13       19.06       28.67     35.84 o
   0   8  13       40.24       17.92     31.36 o
   1   8  13        0.03       24.19     27.78 o
   2   8  13        0.63      -14.34     25.09 o
   3   8  13        1.14        8.96     30.46 o
   4   8  13       15.42      -32.26     36.74 o
   5   8  13        1.89      -21.50     28.67 o
   6   8  13        2.20       25.98     48.39 o
   7   8  13        0.07       -5.38     28.67 o
   8   8  13        2.32      -11.65     35.84 o
   9   8  13        1.97      -30.46     32.26 o
  -6   9  13        2.33        0.90     60.93 o
  -5   9  13        0.00       12.54     37.63 o
  -4   9  13       11.12       40.32     33.15 o
  -3   9  13       14.27      -27.78     30.46 o
  -2   9  13       34.36       37.63     32.26 o
  -1   9  13        8.45       14.34     32.26 o
   0   9  13        0.80      -25.98     27.78 o
   1   9  13        4.34       23.30     29.57 o
   2   9  13        5.44       13.36     26.88 o
   3   9  13       19.98       17.02     28.67 o
   4   9  13       15.81      -47.49     43.91 o
   5   9  13       36.51       55.55     32.26 o
   6   9  13       12.78      -31.36     45.70 o
   7   9  13        0.83      -49.73     33.15 o
   8   9  13       12.66      -14.34     33.15 o
   9   9  13        0.04       33.15     34.05 o
  -5  10  13        0.32        2.69     39.43 o
  -4  10  13        0.05      -41.22     38.53 o
  -3  10  13       10.85       24.19     36.74 o
  -2  10  13        0.22        7.17     50.18 o
  -1  10  13        0.16        0.00     43.91 o
   0  10  13        2.67        3.58     28.67 o
   1  10  13        9.78       26.88     33.15 o
   2  10  13       22.96       32.94     23.74 o
   3  10  13        0.27        1.79     25.98 o
   4  10  13        0.30      -17.92     42.11 o
   5  10  13       49.05       59.14     34.94 o
   6  10  13        0.38      -44.80     43.01 o
   7  10  13        4.09       -8.96     34.05 o
   8  10  13       33.29       -2.69     32.26 o
   9  10  13        2.05      -21.50     30.46 o
  -4  11  13        1.28       16.13     43.01 o
  -3  11  13       25.52       22.40     40.32 o
  -2  11  13       17.09      -23.30     35.84 o
  -1  11  13       47.91       34.94     51.97 o
   0  11  13        4.38      -22.40     46.59 o
   1  11  13        0.04       17.02     25.98 o
   2  11  13       13.83       50.13     23.19 o
   3  11  13        0.22       -3.79     25.69 o
   4  11  13        5.06       -5.38     28.67 o
   5  11  13        6.73        8.06     43.91 o
   6  11  13        2.95       88.71     46.59 o
   7  11  13        0.19       11.65     43.91 o
   8  11  13        0.69       44.80     46.59 o
  -4  12  13        0.25        7.17     39.43 o
  -3  12  13        0.37       -8.06     31.36 o
  -2  12  13        7.05       52.87     36.74 o
  -1  12  13        0.20       58.24     55.55 o
   0  12  13        8.40      -14.34     31.36 o
   1  12  13        4.22       22.03     21.05 o
   2  12  13        1.70       53.73     32.08 o
   3  12  13        3.14      -26.88     35.84 o
   4  12  13       26.38       23.38     27.33 o
   5  12  13        1.99       15.23     30.46 o
   6  12  13        0.23       16.13     44.80 o
   7  12  13        0.76       -1.79     28.67 o
  -2  13  13        7.36       19.71     45.70 o
  -1  13  13        3.96       43.91     51.97 o
   0  13  13        0.92      -21.50     36.74 o
   1  13  13        1.55       -5.31     25.77 o
   2  13  13        0.35        0.45     24.71 o
   3  13  13        1.76       -6.27     25.81 o
   4  13  13       17.47      -10.12     21.10 o
   5  13  13        5.82       17.02     39.43 o
   6  13  13        0.30       41.22     36.74 o
   1  14  13        0.93       39.20     27.41 o
   2  14  13        4.95       15.92     26.05 o
   3  14  13        8.40        2.22     26.25 o
  -1  -1  14       29.69       97.67     58.24 o
   0  -1  14        0.01      -52.42     34.94 o
   1  -1  14        5.92       10.75     35.84 o
   2  -1  14        6.83       29.57     41.22 o
   3  -1  14        4.63      -69.89     56.45 o
  -3   0  14        0.19       -9.86     37.63 o
  -2   0  14        0.02       34.94     34.94 o
  -1   0  14       11.23      -21.50     41.22 o
   0   0  14        0.18       -3.58     55.55 o
   1   0  14        7.48      -25.98     54.66 o
   2   0  14        0.07       84.23     56.45 o
   3   0  14        0.77      -34.05     40.32 o
   4   0  14        0.97      -59.14     39.43 o
   5   0  14        0.96      -25.98     48.39 o
  -4   1  14        0.79      -24.19     52.87 o
  -3   1  14        1.38       -2.69     41.22 o
  -2   1  14       10.58       -3.58     30.46 o
  -1   1  14       22.26       69.89     55.55 o
   0   1  14        0.27        6.27     30.46 o
   1   1  14        3.60        1.79     38.53 o
   2   1  14        0.80      -15.23     36.74 o
   3   1  14        4.42      -43.91     51.07 o
   4   1  14        0.87      -23.30     44.80 o
   5   1  14       11.60        9.86     45.70 o
   6   1  14        0.10      -69.89     46.59 o
  -5   2  14        2.67      -25.09     55.55 o
  -4   2  14        0.43      -34.05     34.05 o
  -3   2  14       29.85       43.91     40.32 o
  -2   2  14        6.35       10.75     39.43 o
  -1   2  14        2.89        8.96     36.74 o
   0   2  14       29.64       19.71     41.22 o
   1   2  14        2.46       37.63     36.74 o
   2   2  14        2.18       -1.79     34.94 o
   3   2  14       69.29       98.56     36.74 o
   4   2  14        5.34      -11.65     59.14 o
   5   2  14        1.31       10.75     37.63 o
   6   2  14       36.33      -63.17     42.11 o
   7   2  14        0.53      -10.75     62.72 o
  -5   3  14        4.57      -41.22     35.84 o
  -4   3  14        2.82      -16.13     35.84 o
  -3   3  14        2.77       39.43     54.66 o
  -2   3  14        6.93       -9.86     36.74 o
  -1   3  14        8.07      -35.84     34.94 o
   0   3  14       44.17       73.47     48.39 o
   1   3  14        5.34      -10.75     48.39 o
   2   3  14        0.26       23.30     39.43 o
   3   3  14        2.44      -26.88     32.26 o
   4   3  14       13.86       33.15     34.94 o
   5   3  14        2.18      -18.82     43.01 o
   6   3  14        4.84      -41.22     51.07 o
   7   3  14        1.25      -13.44     43.91 o
  -6   4  14        8.53      -57.35     41.22 o
  -5   4  14        1.17       29.57     42.11 o
  -4   4  14        0.60       51.07     53.76 o
  -3   4  14        0.12       -9.86     35.84 o
  -2   4  14        0.35      -13.44     35.84 o
  -1   4  14        3.83        6.27     36.74 o
   0   4  14        0.18       35.84     41.22 o
   1   4  14       10.56       66.31     44.80 o
   2   4  14        3.74       20.61     37.63 o
   3   4  14        0.09        3.58     31.36 o
   4   4  14        3.87       26.88     33.15 o
   5   4  14        0.01      -19.71     38.53 o
   6   4  14        0.17      113.80     61.83 o
   7   4  14        2.14       60.93     43.91 o
   8   4  14        0.15       31.36     51.97 o
  -6   5  14       40.59       31.36     41.22 o
  -5   5  14       10.15       81.54     50.18 o
  -4   5  14        0.00       70.79     52.87 o
  -3   5  14       11.67      -25.09     34.94 o
  -2   5  14        4.59      -19.71     36.74 o
  -1   5  14        1.68      -18.82     31.36 o
   0   5  14       19.10       44.80     38.53 o
   1   5  14       15.78       -5.38     38.53 o
   2   5  14       10.64       36.74     32.26 o
   3   5  14        0.70        1.79     32.26 o
   4   5  14       15.50       32.26     51.07 o
   5   5  14        8.97        8.06     31.36 o
   6   5  14        0.01      -39.43     55.55 o
   8   5  14        1.77        3.58     41.22 o
  -6   6  14        2.10       22.40     37.63 o
  -5   6  14        0.71       12.54     42.11 o
  -4   6  14        8.38      -34.05     54.66 o
  -3   6  14        2.10       22.40     51.97 o
  -2   6  14        3.39       -2.69     34.05 o
  -1   6  14        0.00        8.06     36.74 o
   0   6  14       14.47       41.22     36.74 o
   1   6  14        1.18       15.23     35.84 o
   2   6  14        0.07      -16.13     29.57 o
   3   6  14       29.63      111.11     47.49 o
   4   6  14        8.99       28.67     34.94 o
   5   6  14        0.25        9.86     32.26 o
   6   6  14        2.88       25.09     35.84 o
   7   6  14        1.43       20.61     47.49 o
   8   6  14        6.23      -72.58     48.39 o
  -6   7  14        1.04       -2.69     42.11 o
  -5   7  14        6.28       24.19     41.22 o
  -4   7  14        0.15        3.58     39.43 o
  -3   7  14        1.24       82.43     51.97 o
  -2   7  14       10.19       -2.69     43.91 o
  -1   7  14       11.63       -8.96     46.59 o
   0   7  14        0.01       30.46     42.11 o
   1   7  14       50.38       41.22     44.80 o
   2   7  14        0.18       14.34     36.74 o
   3   7  14        1.41       13.44     33.15 o
   4   7  14        9.71      -22.40     36.74 o
   5   7  14        0.06       54.66     39.43 o
   6   7  14       15.73        0.90     34.05 o
   7   7  14        0.03       20.61     35.84 o
   8   7  14        6.41        2.69     40.32 o
  -5   8  14        1.99        3.58     39.43 o
  -4   8  14        3.63       -2.69     38.53 o
  -3   8  14        0.29      -37.63     38.53 o
  -2   8  14        0.65      -22.40     36.74 o
  -1   8  14        3.65        0.90     33.15 o
   0   8  14       21.41       55.55     36.74 o
   1   8  14       24.17        8.96     31.36 o
   2   8  14        6.20      -49.73     33.15 o
   3   8  14       12.21        0.00     43.91 o
   4   8  14       34.50       -0.90     31.36 o
   5   8  14        2.41      -20.61     34.05 o
   6   8  14       19.61       77.06     38.53 o
   7   8  14       20.93        5.38     31.36 o
   8   8  14        0.01       58.24     51.07 o
  -5   9  14        0.04      -47.49     36.74 o
  -4   9  14        1.83      -20.61     40.32 o
  -3   9  14        4.61       -1.79     39.43 o
  -2   9  14        7.79       41.22     53.76 o
  -1   9  14        0.01        3.58     51.07 o
   0   9  14        4.28       52.87     51.97 o
   1   9  14        0.06      -11.65     36.74 o
   2   9  14        2.88      -37.63     38.53 o
   3   9  14        7.61       15.23     34.05 o
   4   9  14        2.09       -1.79     30.46 o
   5   9  14        0.95       21.50     35.84 o
   6   9  14        1.00       22.40     32.26 o
   7   9  14        0.58      -34.05     45.70 o
   8   9  14        0.32      -39.43     39.43 o
  -4  10  14       11.59      -91.39     60.93 o
  -3  10  14       56.00       76.16     44.80 o
  -2  10  14       25.03       17.92     40.32 o
  -1  10  14        0.07       46.59     37.63 o
   0  10  14        0.13       -8.06     36.74 o
   1  10  14        0.19       47.49     51.07 o
   2  10  14        0.07       25.98     34.05 o
   3  10  14        0.79       -6.27     31.36 o
   4  10  14        5.23      -72.58     48.39 o
   5  10  14        5.09      -14.34     39.43 o
   6  10  14        2.50       46.59     36.74 o
   7  10  14       15.30       33.15     52.87 o
  -3  11  14        3.74       49.28     37.63 o
  -2  11  14        0.07      -11.65     58.24 o
  -1  11  14        0.56       12.54     36.74 o
   0  11  14        1.60      -13.44     38.53 o
   1  11  14        4.31      -52.87     53.76 o
   2  11  14        0.33       34.94     35.84 o
   3  11  14        5.50      -44.35     29.57 o
   4  11  14       22.65       20.61     31.36 o
   5  11  14        2.18       17.02     36.74 o
   6  11  14        1.54       15.23     35.84 o
   7  11  14        4.19        0.00     51.07 o
  -2  12  14        8.47       -8.06     38.53 o
  -1  12  14       17.93        2.69     36.74 o
   0  12  14       28.47       -3.58     36.74 o
   1  12  14        0.05      -34.05     51.97 o
   2  12  14        9.83       40.32     37.63 o
   3  12  14       29.95      -72.58     48.39 o
   4  12  14        3.35        9.86     35.84 o
   5  12  14       22.32      -48.39     48.39 o
   1  13  14        0.49       10.73     39.43 o
   2  13  14       13.57       10.75     34.94 o
   3  13  14        0.38       13.44     46.59 o
   0   1  15        8.18        4.48     42.11 o
   1   1  15        0.78       77.06     41.22 o
   2   1  15        4.79      111.11     72.58 o
  -2   2  15        5.63      -20.61     41.22 o
  -1   2  15        1.59      -14.34     43.01 o
   0   2  15        2.76      -13.44     43.91 o
   1   2  15        9.86       31.36     38.53 o
   2   2  15        1.03      -12.54     45.70 o
   3   2  15        0.13      -51.07     45.70 o
   4   2  15        0.34        4.48     45.70 o
  -3   3  15       12.02       43.91     47.49 o
  -2   3  15        0.41      -15.23     44.80 o
  -1   3  15       15.22       64.51     59.14 o
   0   3  15       22.06       87.81     56.45 o
   1   3  15       12.25       64.51     56.45 o
   2   3  15       34.68       67.20     47.49 o
   3   3  15       57.16       48.39     41.22 o
   5   3  15        4.78       67.20     52.87 o
  -4   4  15       37.44      -16.13     44.80 o
  -3   4  15        5.64      118.28     60.93 o
  -2   4  15        2.99        1.79     58.24 o
  -1   4  15        8.41      -25.98     52.87 o
   0   4  15        0.02       -8.06     36.74 o
   1   4  15        3.51      -25.98     62.72 o
   2   4  15        0.65       63.62     58.24 o
   3   4  15        2.03       51.07     48.39 o
   4   4  15        7.97       61.83     43.01 o
   5   4  15        0.80       41.22     41.22 o
   6   4  15        9.03       98.56     67.20 o
  -4   5  15        1.91      -28.67     70.79 o
  -3   5  15        2.07       79.75     61.83 o
  -2   5  15        5.79        1.79     56.45 o
  -1   5  15        1.89        8.06     37.63 o
   0   5  15       15.69       18.82     42.11 o
   1   5  15        9.69      -10.75     60.03 o
   2   5  15        4.93      -27.78     53.76 o
   3   5  15        2.24       28.67     37.63 o
   4   5  15        8.59       -8.06     56.45 o
   5   5  15        5.39       43.91     44.80 o
   6   5  15        0.01      -27.78     60.03 o
  -4   6  15       31.99       49.28     58.24 o
  -3   6  15       10.32       78.85     59.14 o
  -2   6  15       13.72       60.03     60.93 o
  -1   6  15        7.71       34.05     57.35 o
   0   6  15        7.06       17.92     52.87 o
   1   6  15        9.23       19.71     53.76 o
   2   6  15        8.71      -30.46     32.26 o
   3   6  15        9.90        6.27     33.15 o
   4   6  15        0.23      -70.79     58.24 o
   5   6  15        3.97       -5.38     43.01 o
   6   6  15       18.16       21.50     43.01 o
   7   6  15        0.09       -6.27     63.62 o
  -4   7  15        2.32       74.37     59.14 o
  -3   7  15       14.65      -32.26     59.14 o
  -2   7  15        2.34       47.49     59.14 o
  -1   7  15        7.65      -30.46     58.24 o
   0   7  15        0.47       40.32     39.43 o
   1   7  15       32.95       68.99     37.63 o
   2   7  15       13.19       59.14     37.63 o
   3   7  15        1.86      107.52     58.24 o
   4   7  15       24.72      -32.26     36.74 o
   5   7  15        3.66        8.96     51.97 o
   6   7  15        0.74      -40.32     38.53 o
   7   7  15        8.50       35.84     43.91 o
  -3   8  15        2.29        5.38     37.63 o
  -2   8  15        6.58       -6.27     36.74 o
  -1   8  15        0.09       29.57     38.53 o
   0   8  15        1.44       -2.69     39.43 o
   1   8  15        7.38       -4.48     40.32 o
   2   8  15        0.98      -46.59     52.87 o
   3   8  15        0.30       -8.96     29.57 o
   4   8  15        8.49       10.75     35.84 o
   5   8  15        3.88       48.39     38.53 o
   6   8  15        0.14        0.90     58.24 o
   7   8  15        4.37       -4.48     55.55 o
  -3   9  15        1.43       32.26     40.32 o
  -2   9  15        2.99       43.01     47.49 o
  -1   9  15        0.23       20.61     42.11 o
   0   9  15        0.00       -1.79     64.51 o
   1   9  15        1.12      -34.05     35.84 o
   2   9  15        1.41       30.46     40.32 o
   3   9  15        0.03      -27.78     51.97 o
   4   9  15        7.06       17.92     39.43 o
   5   9  15        1.68        7.17     55.55 o
   6   9  15        0.43        7.17     40.32 o
  -2  10  15        1.46      -46.59     60.03 o
  -1  10  15        1.95       29.57     38.53 o
   0  10  15        5.29       77.06     42.11 o
   1  10  15        8.44      -21.50     60.93 o
   2  10  15        1.78      -17.92     43.01 o
   3  10  15       10.11       61.83     45.70 o
   4  10  15        1.19       24.19     40.32 o
   5  10  15        0.04        2.69     42.11 o
   6  10  15        7.88       10.75     40.32 o
  -1  11  15       16.89      -15.23     51.97 o
   0  11  15        0.01      -14.34     35.84 o
   1  11  15        1.36       -8.06     43.01 o
   2  11  15       11.91      -30.46     58.24 o
   3  11  15        8.94      -32.26     37.63 o
   4  11  15        0.84       -9.86     54.66 o
   0   5  16        0.30       26.88     40.32 o
   1   5  16        1.86      -25.09     47.49 o
   2   5  16        0.64      -18.82     63.62 o
   3   5  16        1.55       19.71     43.91 o
  -1   6  16       29.01        5.38     51.07 o
   0   6  16        1.31        8.06     53.76 o
   1   6  16        5.23       26.88     56.45 o
   2   6  16        2.04      -27.78     62.72 o
   3   6  16        0.73        0.90     49.28 o
  -1   7  16        2.63       15.23     51.97 o
   0   7  16        0.44      -54.66     42.11 o
   1   7  16        1.28        9.86     43.91 o
   2   7  16       11.46      -99.46     73.47 o
   3   7  16        3.63       15.23     51.07 o
   0   8  16       17.45       99.46     60.03 o
   1   8  16        4.28      -61.83     64.51 o
   2   8  16        2.46      -21.50     48.39 o
   3   8  16        0.03       34.05     70.79 o
   1   9  16        0.17       28.67     53.76 o
   2   9  16        9.02      -24.19     42.11 o
   3   9  16        5.33       77.06     51.07 o
 
